# Supplementary material for: Deletion of NoxO1 limits atherosclerosis development in female mice
Source: Redox Biol. 2020 Sep 4;37:101713. doi: 10.1016/j.redox.2020.101713 (PMC7502371; doi:10.1016/j.redox.2020.101713)
Supplement: Multimedia component 2 [file mmc2.xlsx]

## Sheet: 1.1_Genes_Module14
Gene stable ID	Gene name
ENSMUSG00000000148	Brat1
ENSMUSG00000000244	Tspan32
ENSMUSG00000000275	Trim25
ENSMUSG00000000416	Cttnbp2
ENSMUSG00000000531	Grasp
ENSMUSG00000000632	Sez6
ENSMUSG00000000708	Kat2b
ENSMUSG00000000732	Icosl
ENSMUSG00000000805	Car4
ENSMUSG00000000826	Dnajc5
ENSMUSG00000000838	Fmr1
ENSMUSG00000000869	Il4
ENSMUSG00000000916	Nsun5
ENSMUSG00000001166	Oas1c
ENSMUSG00000001211	Agpat3
ENSMUSG00000001280	Sp1
ENSMUSG00000001288	Rarg
ENSMUSG00000001300	Efnb2
ENSMUSG00000001366	Fbxo9
ENSMUSG00000001376	Vps50
ENSMUSG00000001552	Jup
ENSMUSG00000001583	Tnk1
ENSMUSG00000001657	Hoxc8
ENSMUSG00000001739	Cldn15
ENSMUSG00000001930	Vwf
ENSMUSG00000002032	Tmem25
ENSMUSG00000002033	Cd3g
ENSMUSG00000002341	Ncan
ENSMUSG00000002565	Scin
ENSMUSG00000002748	Baz1b
ENSMUSG00000002820	Atg4d
ENSMUSG00000002844	Adprh
ENSMUSG00000003134	Tbc1d8
ENSMUSG00000003161	Sri
ENSMUSG00000003418	St8sia6
ENSMUSG00000003444	Med29
ENSMUSG00000003559	As3mt
ENSMUSG00000003604	Aven
ENSMUSG00000003868	Ruvbl2
ENSMUSG00000004100	Ppan
ENSMUSG00000004263	Atn1
ENSMUSG00000004814	Ccl24
ENSMUSG00000005225	Plekha8
ENSMUSG00000005510	Ndufs3
ENSMUSG00000005514	Por
ENSMUSG00000005718	Tfap4
ENSMUSG00000005936	Kctd20
ENSMUSG00000006262	Mob1b
ENSMUSG00000006373	Pgrmc1
ENSMUSG00000006494	Pdk1
ENSMUSG00000006599	Gtf2h1
ENSMUSG00000006673	Qrich1
ENSMUSG00000006678	Pola1
ENSMUSG00000006715	Gmnn
ENSMUSG00000006932	Ctnnb1
ENSMUSG00000007097	Atp1a2
ENSMUSG00000007411	Mark3
ENSMUSG00000007682	Dio2
ENSMUSG00000007739	Cct4
ENSMUSG00000007817	Zmiz1
ENSMUSG00000008035	Mid1ip1
ENSMUSG00000008206	Cers4
ENSMUSG00000008734	Gprc5b
ENSMUSG00000009079	Ewsr1
ENSMUSG00000009633	G0s2
ENSMUSG00000009734	Pou6f2
ENSMUSG00000009905	Kdsr
ENSMUSG00000010110	Stx5a
ENSMUSG00000010175	Prox1
ENSMUSG00000010608	Rbm25
ENSMUSG00000012483	Rpa3
ENSMUSG00000013465	Nelfb
ENSMUSG00000013701	Timm23
ENSMUSG00000014195	Dnajc7
ENSMUSG00000014633	Cmc2
ENSMUSG00000015053	Gata2
ENSMUSG00000015095	Fbxw5
ENSMUSG00000015134	Aldh1a3
ENSMUSG00000015488	Cacfd1
ENSMUSG00000015501	Hivep2
ENSMUSG00000015542	Nat9
ENSMUSG00000015597	Zfp318
ENSMUSG00000015757	Ppil4
ENSMUSG00000015839	Nfe2l2
ENSMUSG00000016128	Stard13
ENSMUSG00000016458	Wt1
ENSMUSG00000017309	Cd300lg
ENSMUSG00000017561	Crlf3
ENSMUSG00000017999	Ddx27
ENSMUSG00000018143	Mafk
ENSMUSG00000018217	Pmp22
ENSMUSG00000018395	Kif3a
ENSMUSG00000018412	Kansl1
ENSMUSG00000018417	Myo1b
ENSMUSG00000018446	C1qbp
ENSMUSG00000018449	Rpain
ENSMUSG00000018476	Kdm6b
ENSMUSG00000018501	Ncor1
ENSMUSG00000019132	BC005537
ENSMUSG00000019338	Zfp687
ENSMUSG00000019368	Sec14l4
ENSMUSG00000019518	Ap4m1
ENSMUSG00000019791	Hint3
ENSMUSG00000019843	Fyn
ENSMUSG00000019854	Reps1
ENSMUSG00000019907	Ppp1r12a
ENSMUSG00000019966	Kitl
ENSMUSG00000019971	Cep290
ENSMUSG00000020009	Ifngr1
ENSMUSG00000020027	Socs2
ENSMUSG00000020076	Ddx50
ENSMUSG00000020090	Npffr1
ENSMUSG00000020131	Pcsk4
ENSMUSG00000020140	Lgr5
ENSMUSG00000020154	Ptprb
ENSMUSG00000020156	Pwwp3a
ENSMUSG00000020250	Txnrd1
ENSMUSG00000020290	Xpo1
ENSMUSG00000020312	Shc2
ENSMUSG00000020385	Clk4
ENSMUSG00000020390	Ube2b
ENSMUSG00000020463	Ppp4r3b
ENSMUSG00000020581	Agr2
ENSMUSG00000020640	Itsn2
ENSMUSG00000020642	Rnf144a
ENSMUSG00000020680	Taf15
ENSMUSG00000020705	Ddx42
ENSMUSG00000020715	Ern1
ENSMUSG00000020720	Psmd12
ENSMUSG00000020782	Llgl2
ENSMUSG00000020823	Sec14l1
ENSMUSG00000020836	Coro6
ENSMUSG00000020843	Timm22
ENSMUSG00000020847	Rph3al
ENSMUSG00000020859	Spag9
ENSMUSG00000020917	Acly
ENSMUSG00000020941	Map3k14
ENSMUSG00000020988	L2hgdh
ENSMUSG00000020994	Pnn
ENSMUSG00000021010	Npas3
ENSMUSG00000021025	Nfkbia
ENSMUSG00000021028	Mbip
ENSMUSG00000021047	Nova1
ENSMUSG00000021069	Pygl
ENSMUSG00000021076	Actr10
ENSMUSG00000021131	Erh
ENSMUSG00000021188	Trip11
ENSMUSG00000021217	Tshz3
ENSMUSG00000021250	Fos
ENSMUSG00000021258	Ccnk
ENSMUSG00000021271	Zfp839
ENSMUSG00000021294	Kif26a
ENSMUSG00000021301	Hecw1
ENSMUSG00000021359	Tfap2a
ENSMUSG00000021495	Fam193b
ENSMUSG00000021510	Zfp729a
ENSMUSG00000021597	Slf1
ENSMUSG00000021650	Ptcd2
ENSMUSG00000021662	Arhgef28
ENSMUSG00000021671	Poc5
ENSMUSG00000021708	Rasgrf2
ENSMUSG00000021745	Ptprg
ENSMUSG00000021748	Pdhb
ENSMUSG00000021765	Fst
ENSMUSG00000021779	Thrb
ENSMUSG00000021871	Gm49342
ENSMUSG00000021890	Eaf1
ENSMUSG00000021904	Sema3g
ENSMUSG00000021938	Pspc1
ENSMUSG00000021974	Fgf9
ENSMUSG00000021975	Ints9
ENSMUSG00000021991	Cacna2d3
ENSMUSG00000022020	Naa16
ENSMUSG00000022039	Adam2
ENSMUSG00000022114	Spry2
ENSMUSG00000022160	Mettl3
ENSMUSG00000022179	4931414P19Rik
ENSMUSG00000022210	Dhrs4
ENSMUSG00000022280	Rnf19a
ENSMUSG00000022292	Rrm2b
ENSMUSG00000022338	Eny2
ENSMUSG00000022346	Myc
ENSMUSG00000022419	Deptor
ENSMUSG00000022475	Hdac7
ENSMUSG00000022490	Ppp1r1a
ENSMUSG00000022536	Glyr1
ENSMUSG00000022554	Hgh1
ENSMUSG00000022583	Ly6f
ENSMUSG00000022601	Zbtb11
ENSMUSG00000022681	Ntan1
ENSMUSG00000022685	Parn
ENSMUSG00000022722	Arl6
ENSMUSG00000022747	St3gal6
ENSMUSG00000022750	Klhl22
ENSMUSG00000022765	Snap29
ENSMUSG00000022781	Pak2
ENSMUSG00000022789	Dnm1l
ENSMUSG00000022790	Igsf11
ENSMUSG00000022822	Abcc5
ENSMUSG00000022858	Tra2b
ENSMUSG00000022884	Eif4a2
ENSMUSG00000022906	Parp9
ENSMUSG00000022914	Brwd1
ENSMUSG00000022946	Dop1b
ENSMUSG00000022961	Son
ENSMUSG00000022999	Lmbr1l
ENSMUSG00000023015	Racgap1
ENSMUSG00000023393	Slc17a9
ENSMUSG00000023495	Pcbp4
ENSMUSG00000023952	Gtpbp2
ENSMUSG00000023959	Clic5
ENSMUSG00000024002	Brd4
ENSMUSG00000024006	Stk38
ENSMUSG00000024019	Cmtr1
ENSMUSG00000024042	Sik1
ENSMUSG00000024043	Arhgap28
ENSMUSG00000024045	Akap8
ENSMUSG00000024054	Smchd1
ENSMUSG00000024085	Man2a1
ENSMUSG00000024097	Srsf7
ENSMUSG00000024150	Mcfd2
ENSMUSG00000024186	Rgs11
ENSMUSG00000024218	Taf11
ENSMUSG00000024248	Cox7a2l
ENSMUSG00000024287	Thoc1
ENSMUSG00000024378	Stard4
ENSMUSG00000024381	Bin1
ENSMUSG00000024382	Ercc3
ENSMUSG00000024420	Zfp521
ENSMUSG00000024560	Cxxc1
ENSMUSG00000024561	Mbd1
ENSMUSG00000024575	Pde6a
ENSMUSG00000024576	Csnk1a1
ENSMUSG00000024583	Txnl1
ENSMUSG00000024603	Dctn4
ENSMUSG00000024678	Ms4a4d
ENSMUSG00000024773	Atg2a
ENSMUSG00000024806	Mlana
ENSMUSG00000024810	Il33
ENSMUSG00000024942	Capn1
ENSMUSG00000024955	Esrra
ENSMUSG00000024960	Plcb3
ENSMUSG00000024975	Pdcd4
ENSMUSG00000024982	Zdhhc6
ENSMUSG00000024999	Noc3l
ENSMUSG00000025026	Add3
ENSMUSG00000025036	Sfxn2
ENSMUSG00000025092	Hspa12a
ENSMUSG00000025144	Cenpx
ENSMUSG00000025153	Fasn
ENSMUSG00000025155	Dus1l
ENSMUSG00000025199	Chuk
ENSMUSG00000025237	Parp6
ENSMUSG00000025243	Slc6a20b
ENSMUSG00000025264	Tsr2
ENSMUSG00000025283	Sat1
ENSMUSG00000025318	Jph3
ENSMUSG00000025337	Sbds
ENSMUSG00000025357	Dgka
ENSMUSG00000025372	Baiap2
ENSMUSG00000025383	Il23a
ENSMUSG00000025407	Gli1
ENSMUSG00000025422	Agap2
ENSMUSG00000025427	Rnf165
ENSMUSG00000025531	Chm
ENSMUSG00000025537	Phkg1
ENSMUSG00000025576	Rbfox3
ENSMUSG00000025609	Mkln1
ENSMUSG00000025616	Usp16
ENSMUSG00000025722	Wdr73
ENSMUSG00000025780	Itih5
ENSMUSG00000025782	Taf3
ENSMUSG00000025810	Nrp1
ENSMUSG00000025816	Sec61a2
ENSMUSG00000025862	Stag2
ENSMUSG00000025867	Cplx2
ENSMUSG00000025964	Adam23
ENSMUSG00000026102	Inpp1
ENSMUSG00000026103	Gls
ENSMUSG00000026171	Rnf25
ENSMUSG00000026199	Ankzf1
ENSMUSG00000026202	Tuba4a
ENSMUSG00000026235	Epha4
ENSMUSG00000026303	Mlph
ENSMUSG00000026349	Ccnt2
ENSMUSG00000026442	Nfasc
ENSMUSG00000026466	Tor1aip1
ENSMUSG00000026468	Lhx4
ENSMUSG00000026473	Glul
ENSMUSG00000026563	Tada1
ENSMUSG00000026670	Uap1
ENSMUSG00000026708	Cenpl
ENSMUSG00000026718	Stam
ENSMUSG00000026721	Rabgap1l
ENSMUSG00000026775	Yme1l1
ENSMUSG00000026812	Tsc1
ENSMUSG00000026944	Abca2
ENSMUSG00000027014	Cwc22
ENSMUSG00000027109	Sp3
ENSMUSG00000027176	Cstf3
ENSMUSG00000027184	Caprin1
ENSMUSG00000027245	Hypk
ENSMUSG00000027253	Lrp4
ENSMUSG00000027259	Adal
ENSMUSG00000027272	Ubr1
ENSMUSG00000027303	Ptpra
ENSMUSG00000027318	Adam33
ENSMUSG00000027330	Cdc25b
ENSMUSG00000027332	Ivd
ENSMUSG00000027474	Ccm2l
ENSMUSG00000027580	Helz2
ENSMUSG00000027599	Armc1
ENSMUSG00000027620	Rbm39
ENSMUSG00000027641	Rbl1
ENSMUSG00000027665	Pik3ca
ENSMUSG00000027678	Ncoa3
ENSMUSG00000027679	Dnajc19
ENSMUSG00000027680	Fxr1
ENSMUSG00000027720	Il2
ENSMUSG00000027799	Nbea
ENSMUSG00000027805	Pfn2
ENSMUSG00000027810	Eif2a
ENSMUSG00000027959	Sass6
ENSMUSG00000027978	Prss12
ENSMUSG00000027993	Trim2
ENSMUSG00000028049	Scamp3
ENSMUSG00000028060	Khdc4
ENSMUSG00000028073	Pear1
ENSMUSG00000028128	F3
ENSMUSG00000028199	Cryz
ENSMUSG00000028243	Ubxn2b
ENSMUSG00000028248	Pnisr
ENSMUSG00000028343	Erp44
ENSMUSG00000028381	Ugcg
ENSMUSG00000028402	Mpdz
ENSMUSG00000028468	Rgp1
ENSMUSG00000028601	Echdc2
ENSMUSG00000028636	Ppcs
ENSMUSG00000028684	Urod
ENSMUSG00000028702	Rad54l
ENSMUSG00000028736	Pax7
ENSMUSG00000028741	Mrto4
ENSMUSG00000028743	Akr7a5
ENSMUSG00000028771	Ptpn12
ENSMUSG00000028804	Csmd2
ENSMUSG00000028957	Per3
ENSMUSG00000028977	Casz1
ENSMUSG00000029012	Orc5
ENSMUSG00000029032	Arhgef16
ENSMUSG00000029062	Cdk11b
ENSMUSG00000029131	Dnajb6
ENSMUSG00000029152	Ociad1
ENSMUSG00000029203	Ube2k
ENSMUSG00000029212	Gabrb1
ENSMUSG00000029253	Cenpc1
ENSMUSG00000029385	Ccng2
ENSMUSG00000029389	Ddx55
ENSMUSG00000029405	G3bp2
ENSMUSG00000029406	Pitpnm2
ENSMUSG00000029439	Sfswap
ENSMUSG00000029499	Pxmp2
ENSMUSG00000029622	Arpc1b
ENSMUSG00000029625	Cpsf4
ENSMUSG00000029629	Phf14
ENSMUSG00000029638	Glcci1
ENSMUSG00000029648	Flt1
ENSMUSG00000029655	N4bp2l2
ENSMUSG00000029674	Limk1
ENSMUSG00000029714	Gigyf1
ENSMUSG00000029730	Mcm7
ENSMUSG00000029767	Calu
ENSMUSG00000029778	Adcyap1r1
ENSMUSG00000029798	Herc6
ENSMUSG00000029814	Igf2bp3
ENSMUSG00000029815	Malsu1
ENSMUSG00000029821	Gsdme
ENSMUSG00000029878	Dbpht2
ENSMUSG00000030055	Rab43
ENSMUSG00000030056	Isy1
ENSMUSG00000030064	Frmd4b
ENSMUSG00000030101	Sumf1
ENSMUSG00000030124	Lag3
ENSMUSG00000030126	Tmcc1
ENSMUSG00000030166	Rad52
ENSMUSG00000030201	Lrp6
ENSMUSG00000030209	Grin2b
ENSMUSG00000030213	Atf7ip
ENSMUSG00000030232	Aebp2
ENSMUSG00000030264	Thumpd3
ENSMUSG00000030275	Etnk1
ENSMUSG00000030287	Itpr2
ENSMUSG00000030310	Slc6a1
ENSMUSG00000030313	Dennd5b
ENSMUSG00000030315	Vgll4
ENSMUSG00000030374	Strn4
ENSMUSG00000030413	Pglyrp1
ENSMUSG00000030551	Nr2f2
ENSMUSG00000030584	Dpf1
ENSMUSG00000030655	Smg1
ENSMUSG00000030671	Pde3b
ENSMUSG00000030697	Ppp4c
ENSMUSG00000030711	Sult1a1
ENSMUSG00000030751	Psma1
ENSMUSG00000030815	Phkg2
ENSMUSG00000030826	Bcat2
ENSMUSG00000030844	Rgs10
ENSMUSG00000030870	Ubfd1
ENSMUSG00000031107	Rbmx2
ENSMUSG00000031153	Gripap1
ENSMUSG00000031201	Brcc3
ENSMUSG00000031284	Pak3
ENSMUSG00000031299	Pdha1
ENSMUSG00000031340	Gabre
ENSMUSG00000031358	Msl3
ENSMUSG00000031365	Zfp275
ENSMUSG00000031379	Pir
ENSMUSG00000031381	Piga
ENSMUSG00000031398	Plxna3
ENSMUSG00000031558	Slit2
ENSMUSG00000031627	Irf2
ENSMUSG00000031634	Ufsp2
ENSMUSG00000031712	Il15
ENSMUSG00000031785	Adgrg1
ENSMUSG00000031790	Mmp15
ENSMUSG00000031803	B3gnt3
ENSMUSG00000031816	Mthfsd
ENSMUSG00000031872	Bean1
ENSMUSG00000031897	Psmb10
ENSMUSG00000031921	Terf2
ENSMUSG00000031922	Cep57
ENSMUSG00000031939	Taf1d
ENSMUSG00000031972	Acta1
ENSMUSG00000031976	Urb2
ENSMUSG00000031986	Sprtn
ENSMUSG00000032017	Grik4
ENSMUSG00000032038	St3gal4
ENSMUSG00000032044	Rpusd4
ENSMUSG00000032050	Rdx
ENSMUSG00000032198	Dock6
ENSMUSG00000032249	Anp32a
ENSMUSG00000032251	Irak1bp1
ENSMUSG00000032254	Kif23
ENSMUSG00000032293	Ireb2
ENSMUSG00000032301	Psma4
ENSMUSG00000032350	Gclc
ENSMUSG00000032377	Plscr4
ENSMUSG00000032393	Dpp8
ENSMUSG00000032418	Me1
ENSMUSG00000032422	Snx14
ENSMUSG00000032440	Tgfbr2
ENSMUSG00000032475	Nck1
ENSMUSG00000032492	Pth1r
ENSMUSG00000032503	Arpp21
ENSMUSG00000032525	Nktr
ENSMUSG00000032549	Rab6b
ENSMUSG00000032555	Topbp1
ENSMUSG00000032580	Rbm5
ENSMUSG00000032596	Uba7
ENSMUSG00000032612	Usp4
ENSMUSG00000032621	Srek1
ENSMUSG00000032624	Eml4
ENSMUSG00000032652	Crebl2
ENSMUSG00000032705	Exd2
ENSMUSG00000032712	Resf1
ENSMUSG00000032727	Mier3
ENSMUSG00000032750	Gab3
ENSMUSG00000032816	Igdcc4
ENSMUSG00000032855	Pkd1
ENSMUSG00000033082	Clec1a
ENSMUSG00000033159	Cnppd1
ENSMUSG00000033184	Tmed7
ENSMUSG00000033191	Tie1
ENSMUSG00000033208	S100b
ENSMUSG00000033256	Shf
ENSMUSG00000033382	Trappc8
ENSMUSG00000033420	Antxr1
ENSMUSG00000033487	Fndc3a
ENSMUSG00000033538	Casp4
ENSMUSG00000033581	Igf2bp2
ENSMUSG00000033596	Rfwd3
ENSMUSG00000033712	Ccar2
ENSMUSG00000033720	Sfxn5
ENSMUSG00000033760	Rbm4b
ENSMUSG00000033767	Tmem131l
ENSMUSG00000033768	Nrxn2
ENSMUSG00000033825	Tpsb2
ENSMUSG00000033862	Cdk10
ENSMUSG00000033898	Cfhr2
ENSMUSG00000033933	Vhl
ENSMUSG00000033955	Tnks1bp1
ENSMUSG00000033961	Zfp446
ENSMUSG00000034022	Cpsf1
ENSMUSG00000034041	Lyl1
ENSMUSG00000034108	Ccs
ENSMUSG00000034135	Sik3
ENSMUSG00000034243	Golgb1
ENSMUSG00000034255	Arhgap27
ENSMUSG00000034300	Fam53c
ENSMUSG00000034382	AI661453
ENSMUSG00000034429	Zfp707
ENSMUSG00000034525	Ice1
ENSMUSG00000034587	8430429K09Rik
ENSMUSG00000034610	Tut4
ENSMUSG00000034614	Pik3ip1
ENSMUSG00000034653	Ythdc2
ENSMUSG00000034796	Cpne7
ENSMUSG00000034868	Myl12b
ENSMUSG00000034912	Mdga2
ENSMUSG00000034973	Dop1a
ENSMUSG00000035078	Mtmr9
ENSMUSG00000035150	Eif2s3x
ENSMUSG00000035151	Elmod2
ENSMUSG00000035152	Ap2b1
ENSMUSG00000035239	Neu3
ENSMUSG00000035248	Tut7
ENSMUSG00000035392	Dennd1a
ENSMUSG00000035401	Emsy
ENSMUSG00000035506	Slc12a8
ENSMUSG00000035545	Leng8
ENSMUSG00000035597	Prpf39
ENSMUSG00000035642	Aamdc
ENSMUSG00000035696	Rnf38
ENSMUSG00000035762	Tmem161b
ENSMUSG00000035824	Tk2
ENSMUSG00000035863	Palm
ENSMUSG00000035877	Zhx3
ENSMUSG00000035878	Hykk
ENSMUSG00000035941	Ibtk
ENSMUSG00000035949	Fbxw2
ENSMUSG00000035954	Dock4
ENSMUSG00000036006	Ripor2
ENSMUSG00000036054	Sugp2
ENSMUSG00000036106	Prr5
ENSMUSG00000036192	Rorb
ENSMUSG00000036452	Arhgap26
ENSMUSG00000036553	Sh3tc1
ENSMUSG00000036572	Upf3b
ENSMUSG00000036580	Spg20
ENSMUSG00000036591	Arhgap21
ENSMUSG00000036617	Etl4
ENSMUSG00000036686	Cc2d1a
ENSMUSG00000036995	Asap3
ENSMUSG00000037007	Zfp113
ENSMUSG00000037032	Apbb1
ENSMUSG00000037126	Psd
ENSMUSG00000037234	Hook3
ENSMUSG00000037236	Matr3
ENSMUSG00000037251	Pomk
ENSMUSG00000037300	Ttc13
ENSMUSG00000037316	Bag4
ENSMUSG00000037326	Capn15
ENSMUSG00000037331	Larp1
ENSMUSG00000037336	Mfsd2b
ENSMUSG00000037369	Kdm6a
ENSMUSG00000037395	Rcor3
ENSMUSG00000037474	Dtl
ENSMUSG00000037541	Shank2
ENSMUSG00000037606	Osbpl5
ENSMUSG00000037661	Gpr160
ENSMUSG00000037740	Mrps26
ENSMUSG00000037916	Ndufv1
ENSMUSG00000037926	Ssh2
ENSMUSG00000037935	Smarce1
ENSMUSG00000037997	Parp11
ENSMUSG00000038007	Acer2
ENSMUSG00000038056	Kmt2c
ENSMUSG00000038068	Rnf144b
ENSMUSG00000038084	Opa1
ENSMUSG00000038127	Ccdc50
ENSMUSG00000038128	Camk4
ENSMUSG00000038143	Stox2
ENSMUSG00000038150	Ormdl3
ENSMUSG00000038175	Mylip
ENSMUSG00000038253	Hoxa5
ENSMUSG00000038268	Ovca2
ENSMUSG00000038286	Bphl
ENSMUSG00000038327	Serpinb9f
ENSMUSG00000038332	Sesn1
ENSMUSG00000038374	Rbm8a
ENSMUSG00000038384	Setd1b
ENSMUSG00000038388	Mpp6
ENSMUSG00000038393	Txnip
ENSMUSG00000038692	Hoxb4
ENSMUSG00000038702	Dsel
ENSMUSG00000038738	Shank1
ENSMUSG00000038773	Kdm3b
ENSMUSG00000038836	Agbl3
ENSMUSG00000038843	Gcnt1
ENSMUSG00000038895	Zfp653
ENSMUSG00000038930	Rccd1
ENSMUSG00000038970	Lmtk2
ENSMUSG00000039126	Prune2
ENSMUSG00000039167	Adgrl4
ENSMUSG00000039210	Gpatch2
ENSMUSG00000039218	Srrm2
ENSMUSG00000039328	Rnf122
ENSMUSG00000039357	Fut11
ENSMUSG00000039377	Hlx
ENSMUSG00000039428	Tmem135
ENSMUSG00000039480	Nt5dc1
ENSMUSG00000039509	Nup133
ENSMUSG00000039701	Usp53
ENSMUSG00000039706	Ldb2
ENSMUSG00000039735	Fnbp1l
ENSMUSG00000039759	Thap3
ENSMUSG00000039768	Dnajc11
ENSMUSG00000039942	Ptger4
ENSMUSG00000039976	Tbc1d16
ENSMUSG00000040037	Negr1
ENSMUSG00000040086	Tnni3k
ENSMUSG00000040123	Zmym5
ENSMUSG00000040146	Rgl3
ENSMUSG00000040265	Dnm3
ENSMUSG00000040268	Plekha1
ENSMUSG00000040283	Btnl9
ENSMUSG00000040321	Zfp770
ENSMUSG00000040354	Mars1
ENSMUSG00000040412	5330417C22Rik
ENSMUSG00000040451	Sgms1
ENSMUSG00000040703	Cyp2s1
ENSMUSG00000040841	Six5
ENSMUSG00000040859	Bsdc1
ENSMUSG00000040928	S100pbp
ENSMUSG00000040940	Arhgef1
ENSMUSG00000041046	Ramp3
ENSMUSG00000041134	Cyyr1
ENSMUSG00000041147	Brca2
ENSMUSG00000041168	Lonp1
ENSMUSG00000041215	Yeats2
ENSMUSG00000041261	Car8
ENSMUSG00000041328	Pcf11
ENSMUSG00000041354	Rgl2
ENSMUSG00000041645	Ddx24
ENSMUSG00000041653	Pnpla3
ENSMUSG00000041695	Kcnj2
ENSMUSG00000041730	Prrxl1
ENSMUSG00000041757	Plekha6
ENSMUSG00000041775	Mapk1ip1
ENSMUSG00000041797	Abca9
ENSMUSG00000041846	Ppp4r3a
ENSMUSG00000041879	Ipo9
ENSMUSG00000041959	S100a10
ENSMUSG00000041977	Arhgef11
ENSMUSG00000041992	Rapgef5
ENSMUSG00000041997	Tlk1
ENSMUSG00000042082	Arsb
ENSMUSG00000042099	Kank3
ENSMUSG00000042105	Inpp5f
ENSMUSG00000042203	Tbc1d22b
ENSMUSG00000042210	Abhd14a
ENSMUSG00000042216	Sgsm1
ENSMUSG00000042225	Ammecr1
ENSMUSG00000042249	Grk3
ENSMUSG00000042254	Cilp
ENSMUSG00000042286	Stab1
ENSMUSG00000042333	Tnfrsf14
ENSMUSG00000042379	Esm1
ENSMUSG00000042396	Rbm7
ENSMUSG00000042423	Fbrs
ENSMUSG00000042447	Mios
ENSMUSG00000042500	Ago4
ENSMUSG00000042507	Elmsan1
ENSMUSG00000042589	Cux2
ENSMUSG00000042625	Safb2
ENSMUSG00000042644	Itpr3
ENSMUSG00000042647	Acad12
ENSMUSG00000042742	Bmt2
ENSMUSG00000042745	Id1
ENSMUSG00000042790	Rnf214
ENSMUSG00000042797	Aqp11
ENSMUSG00000042807	Hecw2
ENSMUSG00000042851	Zc3h6
ENSMUSG00000043008	Klhl6
ENSMUSG00000043024	Gm16433
ENSMUSG00000043154	Ppp2r3a
ENSMUSG00000043241	Upf2
ENSMUSG00000043300	B3galnt1
ENSMUSG00000043411	Usp48
ENSMUSG00000043535	Setx
ENSMUSG00000043715	Olfr1326-ps1
ENSMUSG00000043794	D830025C05Rik
ENSMUSG00000043962	Thrap3
ENSMUSG00000044037	Als2cl
ENSMUSG00000044066	Cep68
ENSMUSG00000044071	Tafa2
ENSMUSG00000044098	Rsbn1
ENSMUSG00000044149	Nkrf
ENSMUSG00000044197	Gpr146
ENSMUSG00000044349	Snhg11
ENSMUSG00000044433	Camsap3
ENSMUSG00000044820	AY074887
ENSMUSG00000044921	Rassf9
ENSMUSG00000044938	Klhl31
ENSMUSG00000044950	Pwwp2a
ENSMUSG00000045098	Kmt5b
ENSMUSG00000045132	Olfr620
ENSMUSG00000045140	Pigw
ENSMUSG00000045248	Med26
ENSMUSG00000045318	Adra2c
ENSMUSG00000045327	6330549D23Rik
ENSMUSG00000045410	Akr1e1
ENSMUSG00000045608	Dbx2
ENSMUSG00000045664	Cdc42ep2
ENSMUSG00000045776	Lrtm1
ENSMUSG00000045930	Clec14a
ENSMUSG00000045954	Cavin2
ENSMUSG00000046056	Sbsn
ENSMUSG00000046185	Zfp84
ENSMUSG00000046546	Fam43a
ENSMUSG00000046607	Hrk
ENSMUSG00000046719	Nxph3
ENSMUSG00000047085	Lrrc4b
ENSMUSG00000047139	Cd24a
ENSMUSG00000047220	Ccdc36
ENSMUSG00000047250	Ptgs1
ENSMUSG00000047446	Arl4a
ENSMUSG00000047767	Atg16l2
ENSMUSG00000047804	Akap10
ENSMUSG00000047824	Pygo2
ENSMUSG00000047888	Tnrc6b
ENSMUSG00000047907	Tshz2
ENSMUSG00000048022	Tmem229a
ENSMUSG00000048058	Ldlrad3
ENSMUSG00000048109	Rbm15
ENSMUSG00000048200	Cracr2b
ENSMUSG00000048271	Rbm33
ENSMUSG00000048355	Arxes1
ENSMUSG00000048562	Sp8
ENSMUSG00000048583	Igf2
ENSMUSG00000048668	Rhno1
ENSMUSG00000048796	Cyb561d1
ENSMUSG00000048799	Cep120
ENSMUSG00000048960	Prex2
ENSMUSG00000049028	Olfr873
ENSMUSG00000049047	Armcx3
ENSMUSG00000049321	Zfp2
ENSMUSG00000049686	Orai1
ENSMUSG00000049728	Zfp668
ENSMUSG00000049985	Ankrd55
ENSMUSG00000050069	Grem2
ENSMUSG00000050132	Sarm1
ENSMUSG00000050148	Ubqln2
ENSMUSG00000050276	Mrgprg
ENSMUSG00000050530	Fam171a1
ENSMUSG00000050714	Zbtb26
ENSMUSG00000050772	Olfr1124
ENSMUSG00000050786	Ccdc126
ENSMUSG00000050846	Zfp623
ENSMUSG00000050919	Zfp366
ENSMUSG00000050945	Zfp438
ENSMUSG00000050954	Zfp169
ENSMUSG00000051022	Hs3st1
ENSMUSG00000051098	Mblac2
ENSMUSG00000051166	Eml5
ENSMUSG00000051224	Tceanc
ENSMUSG00000051243	Islr2
ENSMUSG00000051379	Flrt3
ENSMUSG00000051427	Ccdc157
ENSMUSG00000052040	Klf13
ENSMUSG00000052062	Pard3b
ENSMUSG00000052188	Gm14964
ENSMUSG00000052544	St6galnac3
ENSMUSG00000052707	Tnrc6a
ENSMUSG00000052763	Zfp212
ENSMUSG00000053062	Jam2
ENSMUSG00000053080	2700081O15Rik
ENSMUSG00000053641	Dennd4a
ENSMUSG00000053774	Ubxn7
ENSMUSG00000053898	Ech1
ENSMUSG00000053964	Lgals4
ENSMUSG00000054057	A930004D18Rik
ENSMUSG00000054263	Lifr
ENSMUSG00000054404	Slfn5
ENSMUSG00000054434	Tmem120b
ENSMUSG00000054517	Trim65
ENSMUSG00000054708	Ankrd24
ENSMUSG00000054871	Tmem158
ENSMUSG00000054976	Nyap2
ENSMUSG00000055053	Nfic
ENSMUSG00000055202	Zfp811
ENSMUSG00000055204	Ankrd17
ENSMUSG00000055254	Ntrk2
ENSMUSG00000055319	Sec23ip
ENSMUSG00000055413	H2-Q5
ENSMUSG00000055421	Pcdh9
ENSMUSG00000055436	Srsf11
ENSMUSG00000055560	Zfp459
ENSMUSG00000055670	Zzef1
ENSMUSG00000055675	Kbtbd11
ENSMUSG00000055897	Ppp4r1l-ps
ENSMUSG00000056144	Trim34a
ENSMUSG00000056429	Tgoln1
ENSMUSG00000056851	Pcbp2
ENSMUSG00000056917	Sipa1
ENSMUSG00000056938	Acbd4
ENSMUSG00000056999	Ide
ENSMUSG00000057098	Ebf1
ENSMUSG00000057132	Rpgrip1
ENSMUSG00000057143	Trim12c
ENSMUSG00000057182	Scn3a
ENSMUSG00000057406	Nsd2
ENSMUSG00000057572	Zbtb8os
ENSMUSG00000057649	Brd9
ENSMUSG00000057722	Lepr
ENSMUSG00000058013	Septin11
ENSMUSG00000058126	Tpm3-rs7
ENSMUSG00000058298	Mcm9
ENSMUSG00000058318	Phf21a
ENSMUSG00000058446	Znrf2
ENSMUSG00000058831	Opn1sw
ENSMUSG00000058886	Deaf1
ENSMUSG00000058966	Fam57b
ENSMUSG00000059003	Grin2a
ENSMUSG00000059142	Zfp945
ENSMUSG00000059244	Gm10062
ENSMUSG00000059273	Zc3h4
ENSMUSG00000059474	Mbtd1
ENSMUSG00000059493	Nhs
ENSMUSG00000059729	Olfr1385
ENSMUSG00000059742	Kcnh7
ENSMUSG00000059743	Fdps
ENSMUSG00000059854	Hydin
ENSMUSG00000060152	Pop5
ENSMUSG00000060260	Pwwp2b
ENSMUSG00000060261	Gtf2i
ENSMUSG00000060336	Zfp937
ENSMUSG00000060550	H2-Q7
ENSMUSG00000060703	Cd302
ENSMUSG00000060860	Ube2s
ENSMUSG00000061068	Mcpt4
ENSMUSG00000061165	Olfr160
ENSMUSG00000061171	Slc38a11
ENSMUSG00000061232	H2-K1
ENSMUSG00000061306	Slc38a10
ENSMUSG00000061479	Snrpa
ENSMUSG00000061665	Cd2ap
ENSMUSG00000061723	Tnnt3
ENSMUSG00000061759	Armt1
ENSMUSG00000061778	Mospd2
ENSMUSG00000061887	Ssbp3
ENSMUSG00000062078	Qk
ENSMUSG00000062098	Btbd3
ENSMUSG00000062115	Rai1
ENSMUSG00000062116	Zfp954
ENSMUSG00000062209	Erbb4
ENSMUSG00000062480	Acat3
ENSMUSG00000062619	2310039H08Rik
ENSMUSG00000062729	Ppox
ENSMUSG00000062867	Impdh2
ENSMUSG00000062944	9130023H24Rik
ENSMUSG00000062991	Nrg1
ENSMUSG00000063049	Ing2
ENSMUSG00000063060	Sox7
ENSMUSG00000063108	Zfp26
ENSMUSG00000063235	Ptpmt1
ENSMUSG00000063273	Naa15
ENSMUSG00000063406	Tmed5
ENSMUSG00000063450	Syne2
ENSMUSG00000063488	Zkscan7
ENSMUSG00000063511	Snrnp70
ENSMUSG00000063767	S100a7a
ENSMUSG00000064329	Scn1a
ENSMUSG00000064336	mt-Tf
ENSMUSG00000064337	mt-Rnr1
ENSMUSG00000064338	mt-Tv
ENSMUSG00000064339	mt-Rnr2
ENSMUSG00000064340	mt-Tl1
ENSMUSG00000064341	mt-Nd1
ENSMUSG00000064342	mt-Ti
ENSMUSG00000064343	mt-Tq
ENSMUSG00000064344	mt-Tm
ENSMUSG00000064345	mt-Nd2
ENSMUSG00000064346	mt-Tw
ENSMUSG00000064347	mt-Ta
ENSMUSG00000064348	mt-Tn
ENSMUSG00000064349	mt-Tc
ENSMUSG00000064350	mt-Ty
ENSMUSG00000064351	mt-Co1
ENSMUSG00000064352	mt-Ts1
ENSMUSG00000064353	mt-Td
ENSMUSG00000064354	mt-Co2
ENSMUSG00000064356	mt-Atp8
ENSMUSG00000064357	mt-Atp6
ENSMUSG00000064358	mt-Co3
ENSMUSG00000064359	mt-Tg
ENSMUSG00000064360	mt-Nd3
ENSMUSG00000064361	mt-Tr
ENSMUSG00000064363	mt-Nd4
ENSMUSG00000064364	mt-Th
ENSMUSG00000064365	mt-Ts2
ENSMUSG00000064366	mt-Tl2
ENSMUSG00000064367	mt-Nd5
ENSMUSG00000064368	mt-Nd6
ENSMUSG00000064369	mt-Te
ENSMUSG00000064370	mt-Cytb
ENSMUSG00000064371	mt-Tt
ENSMUSG00000064372	mt-Tp
ENSMUSG00000065947	mt-Nd4l
ENSMUSG00000066058	Cldn19
ENSMUSG00000066129	Kndc1
ENSMUSG00000066232	Ipo7
ENSMUSG00000066258	Trim12a
ENSMUSG00000066392	Nrxn3
ENSMUSG00000066415	Msl2
ENSMUSG00000066705	Fxyd6
ENSMUSG00000066839	Ecsit
ENSMUSG00000066894	Vsig10
ENSMUSG00000067156	Gm7337
ENSMUSG00000067199	Frat1
ENSMUSG00000067586	S1pr3
ENSMUSG00000067722	BC003965
ENSMUSG00000067736	Gm10222
ENSMUSG00000067787	Blcap
ENSMUSG00000068205	Macrod2
ENSMUSG00000068270	Shroom4
ENSMUSG00000068284	Usf3
ENSMUSG00000068614	Actc1
ENSMUSG00000068735	Trp53i11
ENSMUSG00000068874	Selenbp1
ENSMUSG00000068917	Clk2
ENSMUSG00000069020	Urm1
ENSMUSG00000069094	Pde7a
ENSMUSG00000069565	Dazap1
ENSMUSG00000069895	Atxn1l
ENSMUSG00000070462	Tlnrd1
ENSMUSG00000070645	Ren1
ENSMUSG00000070691	Runx3
ENSMUSG00000070695	Cntnap5a
ENSMUSG00000070699	Sars2
ENSMUSG00000070985	Acnat1
ENSMUSG00000071064	Zfp827
ENSMUSG00000071454	Dtnb
ENSMUSG00000071649	B3gat3
ENSMUSG00000071654	Uqcc3
ENSMUSG00000071656	Lrrn4cl
ENSMUSG00000071659	Hnrnpul2
ENSMUSG00000071711	Mpst
ENSMUSG00000071984	Fndc1
ENSMUSG00000072115	Ang
ENSMUSG00000072501	Phf20l1
ENSMUSG00000072572	Slc39a2
ENSMUSG00000072704	Smim10l1
ENSMUSG00000072769	Gm10419
ENSMUSG00000072893	4933439C10Rik
ENSMUSG00000072949	Acot1
ENSMUSG00000072969	Armcx5
ENSMUSG00000073609	D2hgdh
ENSMUSG00000073775	Kti12
ENSMUSG00000074001	Klhl40
ENSMUSG00000074037	Mc1r
ENSMUSG00000074061	Fbxw19
ENSMUSG00000074093	Svip
ENSMUSG00000074207	Adh1
ENSMUSG00000074340	Ovgp1
ENSMUSG00000074582	Arfgef2
ENSMUSG00000074682	Zcchc3
ENSMUSG00000074743	Thbd
ENSMUSG00000074887	EU599041
ENSMUSG00000074896	Ifit3
ENSMUSG00000075028	Prdm11
ENSMUSG00000075062	Olfr1271
ENSMUSG00000075229	Ccdc58
ENSMUSG00000075266	Cenpw
ENSMUSG00000075279	Mrpl23-ps1
ENSMUSG00000075324	Fign
ENSMUSG00000075389	2810410L24Rik
ENSMUSG00000075465	Gm10837
ENSMUSG00000075595	Zfp652
ENSMUSG00000077361	Gm23481
ENSMUSG00000078197	Gm17374
ENSMUSG00000078202	Nrarp
ENSMUSG00000078247	Airn
ENSMUSG00000078453	Abracl
ENSMUSG00000078485	Plekhn1
ENSMUSG00000078584	AU022252
ENSMUSG00000078619	Smarcd2
ENSMUSG00000078652	Psme3
ENSMUSG00000078671	Chd2
ENSMUSG00000078700	D030028A08Rik
ENSMUSG00000078894	2210418O10Rik
ENSMUSG00000078901	Gm14440
ENSMUSG00000079043	Fastkd5
ENSMUSG00000079184	Mphosph8
ENSMUSG00000079215	Zfp664
ENSMUSG00000079457	Gm7609
ENSMUSG00000079505	Gm11131
ENSMUSG00000079523	Tmsb10
ENSMUSG00000080115	Eef1akmt3
ENSMUSG00000080600	Gm23840
ENSMUSG00000081043	Gm11512
ENSMUSG00000081306	Gm15266
ENSMUSG00000081648	Gm13423
ENSMUSG00000081739	Mdm4-ps
ENSMUSG00000082179	Gm11407
ENSMUSG00000082286	Pisd-ps1
ENSMUSG00000082368	Gm11225
ENSMUSG00000082790	Gm12155
ENSMUSG00000082884	Gm13339
ENSMUSG00000082896	Gm5844
ENSMUSG00000083076	Gm11408
ENSMUSG00000083084	Gm14667
ENSMUSG00000083219	Gm11410
ENSMUSG00000083563	Gm13340
ENSMUSG00000083823	Amd-ps1
ENSMUSG00000083863	Gm13341
ENSMUSG00000083895	Gm12074
ENSMUSG00000083899	Gm12346
ENSMUSG00000084208	Gm12792
ENSMUSG00000084243	Gm13784
ENSMUSG00000084917	Gm17477
ENSMUSG00000084960	B430010I23Rik
ENSMUSG00000084965	Gm13857
ENSMUSG00000085111	Ascl4
ENSMUSG00000085126	Gm12589
ENSMUSG00000085311	Gm15445
ENSMUSG00000085334	Gm12940
ENSMUSG00000085704	4921531C22Rik
ENSMUSG00000085774	Gm13055
ENSMUSG00000085998	AW822252
ENSMUSG00000086003	B230206L02Rik
ENSMUSG00000086377	4930529C04Rik
ENSMUSG00000086503	Xist
ENSMUSG00000086554	9530034E10Rik
ENSMUSG00000086746	Gm15222
ENSMUSG00000086826	Gm11739
ENSMUSG00000086859	Snhg20
ENSMUSG00000087141	Plcxd2
ENSMUSG00000087201	Gm15261
ENSMUSG00000087204	1700073E17Rik
ENSMUSG00000088252	Snord13
ENSMUSG00000089785	Slc25a5-ps
ENSMUSG00000089902	Gm13625
ENSMUSG00000090059	Olfr1062
ENSMUSG00000090069	E430024P14Rik
ENSMUSG00000090386	Mir99ahg
ENSMUSG00000090659	Zfp493
ENSMUSG00000092341	Malat1
ENSMUSG00000092607	Scnm1
ENSMUSG00000092805	Gm26461
ENSMUSG00000092814	Gm23638
ENSMUSG00000093495	Gm23368
ENSMUSG00000093668	Pou5f2
ENSMUSG00000093673	Gm20644
ENSMUSG00000093800	Gm20796
ENSMUSG00000094437	Gm9830
ENSMUSG00000094588	Olfr898
ENSMUSG00000094686	Ccl21a
ENSMUSG00000094810	Olfr907
ENSMUSG00000095041	AC149090.1
ENSMUSG00000095320	Ccl21a
ENSMUSG00000095616	Gm26244
ENSMUSG00000095969	Rnu1a1
ENSMUSG00000096006	Gm21596
ENSMUSG00000096563	Gm24095
ENSMUSG00000096768	Gm47283
ENSMUSG00000096794	Olfr905
ENSMUSG00000096826	Ccl27b
ENSMUSG00000097119	B230354K17Rik
ENSMUSG00000097311	Gm26871
ENSMUSG00000097392	Thoc2l
ENSMUSG00000097585	E230029C05Rik
ENSMUSG00000097603	A430010J10Rik
ENSMUSG00000097750	Gm4673
ENSMUSG00000097819	Gm26813
ENSMUSG00000098202	B830012L14Rik
ENSMUSG00000098501	Gm19272
ENSMUSG00000099424	Gm28641
ENSMUSG00000099702	Gm29013
ENSMUSG00000099842	Gm4034
ENSMUSG00000100131	Gm28439
ENSMUSG00000100252	Mir124-2hg
ENSMUSG00000100450	Gm9443
ENSMUSG00000100534	Gm816
ENSMUSG00000100671	Gm28322
ENSMUSG00000100807	Gm29521
ENSMUSG00000100862	Gm10925
ENSMUSG00000100905	Gm28075
ENSMUSG00000101111	Gm28437
ENSMUSG00000101249	Gm29216
ENSMUSG00000101599	Gm20342
ENSMUSG00000101939	Gm28438
ENSMUSG00000101958	Gm19085
ENSMUSG00000101970	1810026B05Rik
ENSMUSG00000102070	Gm28661
ENSMUSG00000102158	Gm34342
ENSMUSG00000102241	Gm37716
ENSMUSG00000102275	Gm37144
ENSMUSG00000102331	Gm19938
ENSMUSG00000102389	D630023O14Rik
ENSMUSG00000102428	Pcdhga12
ENSMUSG00000102460	Gm38197
ENSMUSG00000102481	Gm37925
ENSMUSG00000102546	Gm9722
ENSMUSG00000102593	Gm38384
ENSMUSG00000102649	Gm38021
ENSMUSG00000102700	Gm38312
ENSMUSG00000102758	Naaladl2
ENSMUSG00000102764	Gm37183
ENSMUSG00000102982	Gm38319
ENSMUSG00000103123	Gm37390
ENSMUSG00000103220	Gm37728
ENSMUSG00000103223	Gm37730
ENSMUSG00000103285	Gm37274
ENSMUSG00000103364	Gm38157
ENSMUSG00000103445	Gm36948
ENSMUSG00000103696	Gm37531
ENSMUSG00000103822	6030460B20Rik
ENSMUSG00000103825	Gm38178
ENSMUSG00000103928	Gm37893
ENSMUSG00000104044	Gm37566
ENSMUSG00000104145	D130019J16Rik
ENSMUSG00000104324	Gm37320
ENSMUSG00000104388	Gm37033
ENSMUSG00000104449	Gm37255
ENSMUSG00000104476	Gm38211
ENSMUSG00000104488	Gm38062
ENSMUSG00000104509	Gm33994
ENSMUSG00000104525	Gm37334
ENSMUSG00000104621	Gm43185
ENSMUSG00000104687	Gm42899
ENSMUSG00000104830	5830487J09Rik
ENSMUSG00000104963	Gm42974
ENSMUSG00000104973	A530041M06Rik
ENSMUSG00000105008	Gm43652
ENSMUSG00000105011	Gm43210
ENSMUSG00000105304	Gm43696
ENSMUSG00000105471	A430073D23Rik
ENSMUSG00000105601	Gm42725
ENSMUSG00000105671	Gm31306
ENSMUSG00000105691	Gm42876
ENSMUSG00000105692	Gm43737
ENSMUSG00000105731	Gm43063
ENSMUSG00000105748	Gm43088
ENSMUSG00000105832	Gm43841
ENSMUSG00000105868	Gm43766
ENSMUSG00000105870	7330423F06Rik
ENSMUSG00000105909	Gm43189
ENSMUSG00000105939	Gm43322
ENSMUSG00000106047	Gm42942
ENSMUSG00000106049	Gm43019
ENSMUSG00000106093	Gm42722
ENSMUSG00000106106	CT010467.1
ENSMUSG00000106219	5830416I19Rik
ENSMUSG00000106266	Gm43447
ENSMUSG00000106332	Gm43506
ENSMUSG00000106427	Gm42820
ENSMUSG00000106446	Gm42970
ENSMUSG00000106528	Gm42841
ENSMUSG00000106570	C230071H17Rik
ENSMUSG00000106604	Gm42535
ENSMUSG00000106636	Gm43813
ENSMUSG00000106767	Gm42727
ENSMUSG00000106775	C130093G08Rik
ENSMUSG00000106897	Gm43027
ENSMUSG00000106946	Gm42856
ENSMUSG00000107023	Gm42715
ENSMUSG00000107205	Gm42576
ENSMUSG00000107207	Gm42897
ENSMUSG00000107276	Gm42858
ENSMUSG00000107451	Gm44421
ENSMUSG00000107481	4833403J16Rik
ENSMUSG00000107529	Gm44291
ENSMUSG00000107680	Gm43903
ENSMUSG00000107722	2900060B14Rik
ENSMUSG00000107927	Gm44090
ENSMUSG00000108059	Gm44369
ENSMUSG00000108194	1700097M23Rik
ENSMUSG00000108220	Gm44056
ENSMUSG00000108365	Gm44951
ENSMUSG00000108494	Gm45203
ENSMUSG00000108592	Gm38973
ENSMUSG00000108601	Gm44645
ENSMUSG00000108635	Gm44633
ENSMUSG00000108908	Olfr1293-ps
ENSMUSG00000109095	Gm44799
ENSMUSG00000109217	Gm44676
ENSMUSG00000109417	Gm44859
ENSMUSG00000109587	Gm31105
ENSMUSG00000109708	Gm45809
ENSMUSG00000109719	Gm45266
ENSMUSG00000109724	Gm18194
ENSMUSG00000109735	Gm45667
ENSMUSG00000109764	Klkb1
ENSMUSG00000109789	Gm2033
ENSMUSG00000109896	Gm31409
ENSMUSG00000110185	Igip
ENSMUSG00000110252	Gm2961
ENSMUSG00000110826	Gm47262
ENSMUSG00000111021	Olfr50
ENSMUSG00000111129	Gm47542
ENSMUSG00000111212	Gm47087
ENSMUSG00000111254	Gm48717
ENSMUSG00000111326	Gm3953
ENSMUSG00000111361	Gm47445
ENSMUSG00000111442	Gm48334
ENSMUSG00000112090	Gm48231
ENSMUSG00000112144	Gm47861
ENSMUSG00000112625	Gm2628
ENSMUSG00000112734	Gm47644
ENSMUSG00000113186	A330076C08Rik
ENSMUSG00000113349	Gm48369
ENSMUSG00000113608	Gm48715
ENSMUSG00000113674	Hspe1-ps1
ENSMUSG00000113877	Gm47208
ENSMUSG00000114104	Gm47585
ENSMUSG00000114117	Gm48795
ENSMUSG00000114267	Gm48600

## Sheet: 1.2_Genes_Module15
Gene stable ID	Gene name
ENSMUSG00000000384	Tbrg4
ENSMUSG00000003031	Cdkn1b
ENSMUSG00000003154	Foxj2
ENSMUSG00000004931	Apba3
ENSMUSG00000005470	Asf1b
ENSMUSG00000006344	Ggt5
ENSMUSG00000007029	Vars
ENSMUSG00000007777	0610009B22Rik
ENSMUSG00000009097	Tbx1
ENSMUSG00000009569	Mrtfb
ENSMUSG00000010609	Psen2
ENSMUSG00000015377	Dennd6b
ENSMUSG00000015937	Macroh2a1
ENSMUSG00000016541	Atxn10
ENSMUSG00000017679	Ttpal
ENSMUSG00000020393	Kremen1
ENSMUSG00000020733	Slc9a3r1
ENSMUSG00000020755	Sap30bp
ENSMUSG00000020788	Atp2a3
ENSMUSG00000020923	Ubtf
ENSMUSG00000021118	Plek2
ENSMUSG00000021666	Gfm2
ENSMUSG00000022146	Osmr
ENSMUSG00000022779	Top3b
ENSMUSG00000023411	Nfatc4
ENSMUSG00000023947	Nfkbie
ENSMUSG00000024011	Pi16
ENSMUSG00000024259	Slc25a46
ENSMUSG00000025384	Faap100
ENSMUSG00000025504	Eps8l2
ENSMUSG00000025733	Rhot2
ENSMUSG00000025739	Gng13
ENSMUSG00000026082	Rev1
ENSMUSG00000026456	Cyb5r1
ENSMUSG00000026875	Traf1
ENSMUSG00000027305	Ndufaf1
ENSMUSG00000027593	Raly
ENSMUSG00000027765	P2ry1
ENSMUSG00000027940	Tpm3
ENSMUSG00000028086	Fbxw7
ENSMUSG00000028996	Rbp7
ENSMUSG00000029708	Gcc1
ENSMUSG00000029851	Tcaf2
ENSMUSG00000029910	Mad2l1
ENSMUSG00000029923	Rab19
ENSMUSG00000030105	Arl8b
ENSMUSG00000030208	Emp1
ENSMUSG00000030659	Nucb2
ENSMUSG00000030790	Adm
ENSMUSG00000030889	Vwa3a
ENSMUSG00000031143	Ccdc22
ENSMUSG00000031171	Ftsj1
ENSMUSG00000031216	Stard8
ENSMUSG00000031327	Chic1
ENSMUSG00000031480	Thsd1
ENSMUSG00000032518	Rpsa
ENSMUSG00000032593	Amigo3
ENSMUSG00000032840	2410131K14Rik
ENSMUSG00000033715	Akr1c14
ENSMUSG00000033983	Coil
ENSMUSG00000034292	Traf3ip1
ENSMUSG00000034994	Eef2
ENSMUSG00000035203	Epn1
ENSMUSG00000035227	Spcs2
ENSMUSG00000035299	Mid1
ENSMUSG00000035757	Selenoo
ENSMUSG00000035765	Dym
ENSMUSG00000035960	Apex1
ENSMUSG00000036099	Vezt
ENSMUSG00000036333	Kidins220
ENSMUSG00000036768	Kif15
ENSMUSG00000037461	Ints7
ENSMUSG00000037754	Ppp1r16b
ENSMUSG00000038013	Wipf2
ENSMUSG00000038518	Jarid2
ENSMUSG00000039205	Ciz1
ENSMUSG00000039285	Azi2
ENSMUSG00000040204	Pclaf
ENSMUSG00000040236	Trappc5
ENSMUSG00000040350	Trim7
ENSMUSG00000040506	Ambra1
ENSMUSG00000040818	Dennd6a
ENSMUSG00000041801	Phlda3
ENSMUSG00000042348	Arl15
ENSMUSG00000043088	Il17re
ENSMUSG00000044562	Rasip1
ENSMUSG00000046404	Yod1
ENSMUSG00000046865	Fbl
ENSMUSG00000047613	A430005L14Rik
ENSMUSG00000047875	Gpr157
ENSMUSG00000048490	Nrip1
ENSMUSG00000049401	Ogfr
ENSMUSG00000049553	Polr1a
ENSMUSG00000052921	Arhgef15
ENSMUSG00000053178	Mterf1b
ENSMUSG00000053580	Tanc2
ENSMUSG00000054611	Kdm2a
ENSMUSG00000055240	Zfp101
ENSMUSG00000055762	Eef1d
ENSMUSG00000058173	Smco4
ENSMUSG00000058569	Tmed9
ENSMUSG00000058638	Zfp110
ENSMUSG00000059319	Olfr295
ENSMUSG00000059363	Fxn
ENSMUSG00000059456	Ptk2b
ENSMUSG00000059939	9430015G10Rik
ENSMUSG00000059981	Taok2
ENSMUSG00000063698	Sfxn4
ENSMUSG00000067150	Xpo5
ENSMUSG00000068290	Ddrgk1
ENSMUSG00000068417	Pnp2
ENSMUSG00000068663	Clec16a
ENSMUSG00000068739	Sars
ENSMUSG00000069727	Zfp975
ENSMUSG00000070034	Sp110
ENSMUSG00000071042	Rasgrp3
ENSMUSG00000074129	Rpl13a
ENSMUSG00000074182	Znhit6
ENSMUSG00000074580	4931440P22Rik
ENSMUSG00000078598	Skint5
ENSMUSG00000078864	Gm14322
ENSMUSG00000078867	Gm14418
ENSMUSG00000082125	Gm14679
ENSMUSG00000083992	Gm11478
ENSMUSG00000086707	Gm12088
ENSMUSG00000090015	Gm15446
ENSMUSG00000090115	Usp49
ENSMUSG00000090626	Tex9
ENSMUSG00000097589	Dleu2
ENSMUSG00000098104	Gm6085
ENSMUSG00000100215	Gm8292
ENSMUSG00000100615	Gm5511
ENSMUSG00000102153	Gm37474
ENSMUSG00000103432	6720464F23Rik
ENSMUSG00000103657	Gm37204
ENSMUSG00000103693	Gm37529
ENSMUSG00000104291	A130071D04Rik
ENSMUSG00000104508	Gm37735
ENSMUSG00000105327	Gm9409
ENSMUSG00000105366	Gm43719
ENSMUSG00000106706	C530043K16Rik
ENSMUSG00000107932	Gm44432
ENSMUSG00000107954	Gm43942
ENSMUSG00000108521	Gm44639
ENSMUSG00000110148	5830408C22Rik
ENSMUSG00000110361	Gm8291
ENSMUSG00000111966	Gm5781
ENSMUSG00000114835	Gm48194

## Sheet: 1.3_Genes_Module18
Gene stable ID	Gene name
ENSMUSG00000000605	Clcn4
ENSMUSG00000000738	Spg7
ENSMUSG00000000976	Heatr6
ENSMUSG00000001334	Fndc5
ENSMUSG00000001829	Clpb
ENSMUSG00000002083	Bbc3
ENSMUSG00000002279	Lmf1
ENSMUSG00000002617	Zfp40
ENSMUSG00000003199	Mpnd
ENSMUSG00000003279	Dlgap1
ENSMUSG00000003435	Supt5
ENSMUSG00000003762	Coq8b
ENSMUSG00000004328	Hif3a
ENSMUSG00000004393	Ddx56
ENSMUSG00000004849	Ap1s1
ENSMUSG00000004865	Srpk1
ENSMUSG00000005089	Slc1a2
ENSMUSG00000005774	Rfx5
ENSMUSG00000006019	Dhx34
ENSMUSG00000006050	Sra1
ENSMUSG00000007570	Fance
ENSMUSG00000008140	Emc10
ENSMUSG00000008398	Elk3
ENSMUSG00000010095	Slc3a2
ENSMUSG00000010358	Ifi35
ENSMUSG00000013787	Ehmt2
ENSMUSG00000013858	Tmem259
ENSMUSG00000014074	Rnf168
ENSMUSG00000018363	Smurf2
ENSMUSG00000018425	Dhx40
ENSMUSG00000018537	Pcgf2
ENSMUSG00000018659	Pnpo
ENSMUSG00000018858	Mrpl58
ENSMUSG00000018861	Fdxr
ENSMUSG00000019054	Fis1
ENSMUSG00000019261	Map1s
ENSMUSG00000020121	Srgap1
ENSMUSG00000020198	Ap3d1
ENSMUSG00000020412	Ascc2
ENSMUSG00000020553	Pctp
ENSMUSG00000020738	Sumo2
ENSMUSG00000020792	Exoc7
ENSMUSG00000020882	Cacnb1
ENSMUSG00000020919	Stat5b
ENSMUSG00000020922	Lsm12
ENSMUSG00000021245	Mlh3
ENSMUSG00000021606	Ndufs6
ENSMUSG00000021608	Lpcat1
ENSMUSG00000021786	Oxsm
ENSMUSG00000021806	Nid2
ENSMUSG00000021990	Spata13
ENSMUSG00000022325	Pop1
ENSMUSG00000022443	Myh9
ENSMUSG00000022574	Naprt
ENSMUSG00000022575	Gsdmd
ENSMUSG00000022686	B3gnt5
ENSMUSG00000022757	Tfg
ENSMUSG00000022802	Lmln
ENSMUSG00000022837	Iqcb1
ENSMUSG00000023051	Tarbp2
ENSMUSG00000023072	Cep89
ENSMUSG00000023092	Fhl1
ENSMUSG00000023286	Ube2j2
ENSMUSG00000024012	Mtch1
ENSMUSG00000024063	Lbh
ENSMUSG00000024072	Yipf4
ENSMUSG00000024457	Trim26
ENSMUSG00000024592	C330018D20Rik
ENSMUSG00000024772	Ehd1
ENSMUSG00000024969	Mark2
ENSMUSG00000025038	Efhc2
ENSMUSG00000025040	Fundc1
ENSMUSG00000025352	Gdf11
ENSMUSG00000025610	Map3k7cl
ENSMUSG00000025817	Nudt5
ENSMUSG00000025899	Alkbh8
ENSMUSG00000025997	Ikzf2
ENSMUSG00000026014	Raph1
ENSMUSG00000026017	Carf
ENSMUSG00000026213	Stk11ip
ENSMUSG00000026234	Ncl
ENSMUSG00000026254	Eif4e2
ENSMUSG00000026274	Pask
ENSMUSG00000026353	Ubxn4
ENSMUSG00000026388	3110009E18Rik
ENSMUSG00000026556	Vangl2
ENSMUSG00000026887	Mrrf
ENSMUSG00000027087	Itgav
ENSMUSG00000027255	Arfgap2
ENSMUSG00000027314	Dll4
ENSMUSG00000027360	Hdc
ENSMUSG00000027363	Usp8
ENSMUSG00000027466	Rbck1
ENSMUSG00000027628	Aar2
ENSMUSG00000027646	Src
ENSMUSG00000027952	Pmvk
ENSMUSG00000028085	Gatb
ENSMUSG00000028158	Mttp
ENSMUSG00000028426	Rad23b
ENSMUSG00000028521	Slc35d1
ENSMUSG00000028545	Bend5
ENSMUSG00000028613	Lrp8
ENSMUSG00000028676	Srsf10
ENSMUSG00000028745	Capzb
ENSMUSG00000028760	Eif4g3
ENSMUSG00000028886	Eya3
ENSMUSG00000028943	Espn
ENSMUSG00000029003	Mad2l2
ENSMUSG00000029094	Afap1
ENSMUSG00000029122	Evc
ENSMUSG00000029330	Cds1
ENSMUSG00000029352	Crybb3
ENSMUSG00000029480	Dhx37
ENSMUSG00000029658	Wdr95
ENSMUSG00000029676	Pot1a
ENSMUSG00000029765	Plxna4
ENSMUSG00000029775	Klhdc10
ENSMUSG00000030083	Abtb1
ENSMUSG00000030098	Grip2
ENSMUSG00000030177	Ccdc77
ENSMUSG00000030222	Rerg
ENSMUSG00000030337	Vamp1
ENSMUSG00000030553	Pgpep1l
ENSMUSG00000030613	Ccdc90b
ENSMUSG00000030652	Coq7
ENSMUSG00000030699	Tbx6
ENSMUSG00000030779	Rbbp6
ENSMUSG00000031077	Fadd
ENSMUSG00000031229	Atrx
ENSMUSG00000031548	Sfrp1
ENSMUSG00000031641	Cbr4
ENSMUSG00000031660	Brd7
ENSMUSG00000031904	Slc7a6
ENSMUSG00000031930	Wwp2
ENSMUSG00000032000	Birc3
ENSMUSG00000032002	Dcun1d5
ENSMUSG00000032388	Spg21
ENSMUSG00000032396	Dis3l
ENSMUSG00000032537	Ephb1
ENSMUSG00000032718	Mansc1
ENSMUSG00000032827	Ppp1r9a
ENSMUSG00000033047	Eif3l
ENSMUSG00000033434	Gtpbp6
ENSMUSG00000033436	Armcx2
ENSMUSG00000033458	Fan1
ENSMUSG00000033732	Sf3b3
ENSMUSG00000034201	Gas2l1
ENSMUSG00000034254	Agpat1
ENSMUSG00000034259	Exosc4
ENSMUSG00000034265	Zdhhc14
ENSMUSG00000034297	Med13
ENSMUSG00000034387	Ssu2
ENSMUSG00000034394	Lif
ENSMUSG00000034463	Scara3
ENSMUSG00000034522	Zfp395
ENSMUSG00000034656	Cacna1a
ENSMUSG00000034765	Dusp5
ENSMUSG00000035007	Rundc1
ENSMUSG00000035047	Kri1
ENSMUSG00000035310	Lin54
ENSMUSG00000035735	Dagla
ENSMUSG00000035754	Wdr18
ENSMUSG00000035764	Fbxo45
ENSMUSG00000035851	Ythdc1
ENSMUSG00000036073	Galt
ENSMUSG00000036282	Naa30
ENSMUSG00000036565	Ttyh3
ENSMUSG00000036568	Bicral
ENSMUSG00000036782	Klhl13
ENSMUSG00000036850	Mrpl41
ENSMUSG00000036966	Spryd3
ENSMUSG00000037260	Hgsnat
ENSMUSG00000037416	Dmxl1
ENSMUSG00000037465	Klf10
ENSMUSG00000037989	Wnk2
ENSMUSG00000038116	Phf20
ENSMUSG00000038248	Sobp
ENSMUSG00000038349	Plcl1
ENSMUSG00000038415	Foxq1
ENSMUSG00000038416	Cdc16
ENSMUSG00000038437	Mllt6
ENSMUSG00000038538	Ubn2
ENSMUSG00000038618	Rassf7
ENSMUSG00000038685	Rtel1
ENSMUSG00000038860	Garnl3
ENSMUSG00000038861	Pi4kb
ENSMUSG00000038871	Bpgm
ENSMUSG00000039219	Arid4b
ENSMUSG00000039754	Alkbh4
ENSMUSG00000039828	Wdr70
ENSMUSG00000039842	Mcph1
ENSMUSG00000040025	Ythdf2
ENSMUSG00000040111	Gramd1b
ENSMUSG00000040225	Prrc2c
ENSMUSG00000040414	Slc25a28
ENSMUSG00000040649	Rimklb
ENSMUSG00000040667	Nup88
ENSMUSG00000041488	Stx3
ENSMUSG00000042156	Dzip1
ENSMUSG00000042298	Ttc19
ENSMUSG00000042462	Dctpp1
ENSMUSG00000042496	Prdm10
ENSMUSG00000043183	Simc1
ENSMUSG00000044636	Csrnp2
ENSMUSG00000044788	Fads6
ENSMUSG00000044916	1700029I15Rik
ENSMUSG00000045039	Megf8
ENSMUSG00000045268	Zfp691
ENSMUSG00000045333	Zfp423
ENSMUSG00000045672	Col27a1
ENSMUSG00000045917	Tmem268
ENSMUSG00000046671	Mtfr1l
ENSMUSG00000046962	Zbtb21
ENSMUSG00000047407	Tgif1
ENSMUSG00000047649	Cd3eap
ENSMUSG00000047881	Rell1
ENSMUSG00000048106	4632415L05Rik
ENSMUSG00000048416	Mlf1
ENSMUSG00000048911	Rnf24
ENSMUSG00000049670	Morn4
ENSMUSG00000051469	Zfp24
ENSMUSG00000051504	Siglech
ENSMUSG00000051721	Wdcp
ENSMUSG00000053333	Dis3l2
ENSMUSG00000053483	Usp21
ENSMUSG00000054196	Cthrc1
ENSMUSG00000054889	Dsp
ENSMUSG00000055538	Zcchc24
ENSMUSG00000055733	Nap1l3
ENSMUSG00000055994	Nod2
ENSMUSG00000056014	A430033K04Rik
ENSMUSG00000057329	Bcl2
ENSMUSG00000057421	Las1l
ENSMUSG00000057530	Ece1
ENSMUSG00000057766	Ankrd29
ENSMUSG00000057788	Ddx49
ENSMUSG00000058402	Zfp420
ENSMUSG00000058704	Memo1
ENSMUSG00000059027	9630013D21Rik
ENSMUSG00000059040	Eno1b
ENSMUSG00000059248	Septin9
ENSMUSG00000059669	Taf1b
ENSMUSG00000060038	Dhps
ENSMUSG00000060244	Alyref2
ENSMUSG00000060639	H4c9
ENSMUSG00000061130	Ppm1b
ENSMUSG00000061374	Fiz1
ENSMUSG00000061393	Acvr2b
ENSMUSG00000061436	Hipk2
ENSMUSG00000061455	Stx17
ENSMUSG00000062210	Tnfaip8
ENSMUSG00000063245	Zfp993
ENSMUSG00000063605	Ccdc102a
ENSMUSG00000063897	CAAA01118383.1
ENSMUSG00000064202	4430402I18Rik
ENSMUSG00000065750	Gm23346
ENSMUSG00000066042	Med18
ENSMUSG00000066406	Akap13
ENSMUSG00000066880	Zfp617
ENSMUSG00000067377	Tspan6
ENSMUSG00000068699	Flnc
ENSMUSG00000070476	Fam217b
ENSMUSG00000070604	Vsig10l
ENSMUSG00000071632	2510002D24Rik
ENSMUSG00000071723	Gspt2
ENSMUSG00000071757	Zhx2
ENSMUSG00000072214	Septin5
ENSMUSG00000072770	Acrbp
ENSMUSG00000073415	Gm10501
ENSMUSG00000073427	Gm4924
ENSMUSG00000074212	Dnajb14
ENSMUSG00000074345	Tnfaip8l3
ENSMUSG00000074405	Zfp865
ENSMUSG00000075600	Zc3h3
ENSMUSG00000078190	Dnm3os
ENSMUSG00000079465	Col4a3
ENSMUSG00000080316	Spaca6
ENSMUSG00000082110	Gm11196
ENSMUSG00000082549	Gm14813
ENSMUSG00000083226	Gm7831
ENSMUSG00000085037	4933421O10Rik
ENSMUSG00000085181	Gm12709
ENSMUSG00000085525	Gm13166
ENSMUSG00000086604	Gm15510
ENSMUSG00000086629	2810403D21Rik
ENSMUSG00000087142	Gm12454
ENSMUSG00000087480	Gm15910
ENSMUSG00000089706	B230216N24Rik
ENSMUSG00000091811	Inafm1
ENSMUSG00000093661	Eif4e3
ENSMUSG00000096111	Gm21917
ENSMUSG00000096971	4930556M19Rik
ENSMUSG00000096991	Gm26789
ENSMUSG00000097084	Foxl1
ENSMUSG00000097148	Gm3839
ENSMUSG00000098176	Ccdc166
ENSMUSG00000098506	Phf20-ps
ENSMUSG00000098702	1500015A07Rik
ENSMUSG00000099881	2810013P06Rik
ENSMUSG00000099924	Gm28320
ENSMUSG00000100394	Gm28791
ENSMUSG00000101174	Hoxd4
ENSMUSG00000101414	Gm29101
ENSMUSG00000102277	A130050O07Rik
ENSMUSG00000102319	Gm37626
ENSMUSG00000102577	Gm37969
ENSMUSG00000102749	Gm37598
ENSMUSG00000103034	Gm8797
ENSMUSG00000103916	Gm38071
ENSMUSG00000104524	Gm37333
ENSMUSG00000104631	Gm43774
ENSMUSG00000104721	Gm42696
ENSMUSG00000105107	Gm43412
ENSMUSG00000105519	E430021H15Rik
ENSMUSG00000105541	Gm43136
ENSMUSG00000105936	Gm43544
ENSMUSG00000105962	Gm42432
ENSMUSG00000106025	Gm42940
ENSMUSG00000106087	Gm43609
ENSMUSG00000106186	Gm43627
ENSMUSG00000106251	Gm42658
ENSMUSG00000106951	5930430L01Rik
ENSMUSG00000107201	5930420M18Rik
ENSMUSG00000107362	Gm40309
ENSMUSG00000107531	E330037G11Rik
ENSMUSG00000107596	Gm18913
ENSMUSG00000107865	Gm44417
ENSMUSG00000108560	Gm44695
ENSMUSG00000108678	Gm44758
ENSMUSG00000109827	Gm6213
ENSMUSG00000110409	Gm9908
ENSMUSG00000111605	4632418H02Rik
ENSMUSG00000111932	Gm18899
ENSMUSG00000112150	9530018F02Rik
ENSMUSG00000112332	4930466K18Rik
ENSMUSG00000112843	Gm46224
ENSMUSG00000114138	Gm36423
ENSMUSG00000114282	5330431K02Rik

## Sheet: 1.4_Genes_Module55
Gene stable ID	Gene name
ENSMUSG00000000253	Gmpr
ENSMUSG00000000339	Rtca
ENSMUSG00000000441	Raf1
ENSMUSG00000001285	Myg1
ENSMUSG00000001441	Npepps
ENSMUSG00000001661	Hoxc6
ENSMUSG00000001729	Akt1
ENSMUSG00000001833	Septin7
ENSMUSG00000001948	Spa17
ENSMUSG00000002064	Sdf2
ENSMUSG00000002332	Dhrs1
ENSMUSG00000002732	Fkbp7
ENSMUSG00000002733	Plekha3
ENSMUSG00000002808	Epdr1
ENSMUSG00000002845	Tmem39a
ENSMUSG00000003038	Hmgn2
ENSMUSG00000003849	Nqo1
ENSMUSG00000003955	Fam162a
ENSMUSG00000004105	Angptl2
ENSMUSG00000004609	Cd33
ENSMUSG00000004633	Chn2
ENSMUSG00000004698	Hdac9
ENSMUSG00000004846	Plod3
ENSMUSG00000005087	Cd44
ENSMUSG00000005103	Wdr1
ENSMUSG00000005124	Ccn4
ENSMUSG00000005142	Man2b1
ENSMUSG00000005148	Klf5
ENSMUSG00000005267	Zfp287
ENSMUSG00000005417	Mprip
ENSMUSG00000005802	Slc30a4
ENSMUSG00000005804	Bloc1s6
ENSMUSG00000005897	Nr2c1
ENSMUSG00000006299	Aamp
ENSMUSG00000006301	Tmbim1
ENSMUSG00000006335	Tfpt
ENSMUSG00000006476	Nsmf
ENSMUSG00000006906	Stambp
ENSMUSG00000007033	Hspa1l
ENSMUSG00000007039	Ddah2
ENSMUSG00000007833	Aldh16a1
ENSMUSG00000008373	Prpf31
ENSMUSG00000008384	Sertad1
ENSMUSG00000009575	Cbx5
ENSMUSG00000010311	Optc
ENSMUSG00000010538	Tsacc
ENSMUSG00000010554	Mettl16
ENSMUSG00000011114	Tbrg1
ENSMUSG00000012114	Med15
ENSMUSG00000013033	Adgrl1
ENSMUSG00000014303	Glis2
ENSMUSG00000014426	Map3k4
ENSMUSG00000015829	Tnr
ENSMUSG00000016503	Gtf3a
ENSMUSG00000016559	H3f3b
ENSMUSG00000017291	Taok1
ENSMUSG00000017418	Arl5b
ENSMUSG00000017697	Ada
ENSMUSG00000017843	Ppp2r5c
ENSMUSG00000018166	Erbb3
ENSMUSG00000018398	Septin8
ENSMUSG00000018666	Cbx1
ENSMUSG00000019528	Gyg
ENSMUSG00000019813	Cep57l1
ENSMUSG00000019861	Gopc
ENSMUSG00000019880	Rspo3
ENSMUSG00000020092	Pald1
ENSMUSG00000020105	Lrig3
ENSMUSG00000020149	Rab1a
ENSMUSG00000020189	Osbpl8
ENSMUSG00000020409	Slu7
ENSMUSG00000020492	Ska2
ENSMUSG00000020514	Mrpl22
ENSMUSG00000020612	Prkar1a
ENSMUSG00000020669	Sh3yl1
ENSMUSG00000020684	Rasl10b
ENSMUSG00000020895	Tmem107
ENSMUSG00000020986	Sec23a
ENSMUSG00000021171	Esyt2
ENSMUSG00000021235	Coq6
ENSMUSG00000021357	Exoc2
ENSMUSG00000021373	Cap2
ENSMUSG00000021423	Ly86
ENSMUSG00000021591	Glrx
ENSMUSG00000021594	Srd5a1
ENSMUSG00000021619	Atg10
ENSMUSG00000021635	Rad17
ENSMUSG00000021704	Mtx3
ENSMUSG00000021823	Vcl
ENSMUSG00000021832	Psmc6
ENSMUSG00000021846	Peli2
ENSMUSG00000021877	Arf4
ENSMUSG00000021886	Gpr65
ENSMUSG00000021929	Kpna3
ENSMUSG00000022024	Sugt1
ENSMUSG00000022061	Nkx3-1
ENSMUSG00000022089	Bin3
ENSMUSG00000022223	Sdr39u1
ENSMUSG00000022285	Ywhaz
ENSMUSG00000022358	Fbxo32
ENSMUSG00000022370	Mrpl13
ENSMUSG00000022385	Gtse1
ENSMUSG00000022400	Rbx1
ENSMUSG00000022434	Fam118a
ENSMUSG00000022476	Polr3h
ENSMUSG00000022552	Sharpin
ENSMUSG00000022674	Ube2v2
ENSMUSG00000022676	Snai2
ENSMUSG00000022679	Mpv17l
ENSMUSG00000022702	Hira
ENSMUSG00000022721	Trmt2a
ENSMUSG00000022861	Dgkg
ENSMUSG00000022890	Atp5j
ENSMUSG00000022892	App
ENSMUSG00000022895	Ets2
ENSMUSG00000022913	Psmg1
ENSMUSG00000022947	Cbr3
ENSMUSG00000022965	Ifngr2
ENSMUSG00000023075	Akirin1
ENSMUSG00000023830	Igf2r
ENSMUSG00000023885	Thbs2
ENSMUSG00000023892	Zfp51
ENSMUSG00000023932	Cdc5l
ENSMUSG00000023991	Foxp4
ENSMUSG00000024007	Ppil1
ENSMUSG00000024143	Rhoq
ENSMUSG00000024246	Thumpd2
ENSMUSG00000024302	Dtna
ENSMUSG00000024350	Dnajc18
ENSMUSG00000024370	Cdc23
ENSMUSG00000024533	Spire1
ENSMUSG00000024563	Smad2
ENSMUSG00000024578	Il17b
ENSMUSG00000024659	Anxa1
ENSMUSG00000024725	Ostf1
ENSMUSG00000024906	Mus81
ENSMUSG00000025208	Mrpl43
ENSMUSG00000025224	Gbf1
ENSMUSG00000025280	Polr3a
ENSMUSG00000025544	Tm9sf2
ENSMUSG00000025854	Fam20c
ENSMUSG00000025868	Higd2a
ENSMUSG00000025925	Terf1
ENSMUSG00000026024	Als2
ENSMUSG00000026032	Ndufb3
ENSMUSG00000026036	Nif3l1
ENSMUSG00000026177	Slc11a1
ENSMUSG00000026193	Fn1
ENSMUSG00000026219	Trip12
ENSMUSG00000026276	Septin2
ENSMUSG00000026304	Rab17
ENSMUSG00000026434	Nucks1
ENSMUSG00000026469	Xpr1
ENSMUSG00000026483	Fam129a
ENSMUSG00000026509	Capn2
ENSMUSG00000026520	Pycr2
ENSMUSG00000026728	Vim
ENSMUSG00000026739	Bmi1
ENSMUSG00000026799	Med27
ENSMUSG00000026817	Ak1
ENSMUSG00000026849	Tor1a
ENSMUSG00000026917	Wdr5
ENSMUSG00000027133	Nop10
ENSMUSG00000027164	Traf6
ENSMUSG00000027238	Frmd5
ENSMUSG00000027257	Pacsin3
ENSMUSG00000027479	Mapre1
ENSMUSG00000027499	Pkia
ENSMUSG00000027506	Tpd52
ENSMUSG00000027624	Epb41l1
ENSMUSG00000027635	Dsn1
ENSMUSG00000027669	Gnb4
ENSMUSG00000027742	Cog6
ENSMUSG00000027746	Ufm1
ENSMUSG00000027750	Postn
ENSMUSG00000027774	Gfm1
ENSMUSG00000027778	Ift80
ENSMUSG00000027782	Kpna4
ENSMUSG00000027796	Smad9
ENSMUSG00000027827	Kcnab1
ENSMUSG00000027858	Tspan2
ENSMUSG00000028011	Tdo2
ENSMUSG00000028156	Eif4e
ENSMUSG00000028159	Dapp1
ENSMUSG00000028300	C9orf72
ENSMUSG00000028333	Anp32b
ENSMUSG00000028341	Nr4a3
ENSMUSG00000028399	Ptprd
ENSMUSG00000028437	Ubap1
ENSMUSG00000028597	Gpx7
ENSMUSG00000028629	Exo5
ENSMUSG00000028945	Rheb
ENSMUSG00000028986	Klhl7
ENSMUSG00000029020	Mfn2
ENSMUSG00000029066	Mrpl20
ENSMUSG00000029108	Pcdh7
ENSMUSG00000029376	Mthfd2l
ENSMUSG00000029504	Ddx51
ENSMUSG00000029642	Polr1d
ENSMUSG00000029659	Medag
ENSMUSG00000029822	Osbpl3
ENSMUSG00000029833	Trim24
ENSMUSG00000030104	Edem1
ENSMUSG00000030281	Il17rc
ENSMUSG00000030522	Mtmr10
ENSMUSG00000030530	Furin
ENSMUSG00000030598	Fbxo17
ENSMUSG00000030603	Psmc4
ENSMUSG00000030720	Cln3
ENSMUSG00000030772	Dkk3
ENSMUSG00000030890	Ilk
ENSMUSG00000031075	Ano1
ENSMUSG00000031176	Dynlt3
ENSMUSG00000031274	Col4a5
ENSMUSG00000031302	Nlgn3
ENSMUSG00000031344	Gabrq
ENSMUSG00000031367	Ap1s2
ENSMUSG00000031370	Zrsr2
ENSMUSG00000031409	Tceal6
ENSMUSG00000031516	Dctn6
ENSMUSG00000031532	Saraf
ENSMUSG00000031555	Adam9
ENSMUSG00000031584	Gsr
ENSMUSG00000031585	Gtf2e2
ENSMUSG00000031586	Rbpms
ENSMUSG00000031590	Frg1
ENSMUSG00000031633	Slc25a4
ENSMUSG00000031681	Smad1
ENSMUSG00000031758	Cdyl2
ENSMUSG00000031916	Cog8
ENSMUSG00000031918	Mtmr2
ENSMUSG00000032116	Stt3a
ENSMUSG00000032135	Mcam
ENSMUSG00000032216	Nedd4
ENSMUSG00000032501	Trib1
ENSMUSG00000032702	Kank1
ENSMUSG00000032802	Srxn1
ENSMUSG00000032870	Smap2
ENSMUSG00000032875	Arhgef17
ENSMUSG00000032878	Ccdc85a
ENSMUSG00000033009	Ogfod1
ENSMUSG00000033222	Ttf2
ENSMUSG00000033361	Prrg3
ENSMUSG00000033429	Mcee
ENSMUSG00000033543	Gtf2a2
ENSMUSG00000033557	Fam20b
ENSMUSG00000033763	Mtss2
ENSMUSG00000033940	Brk1
ENSMUSG00000034088	Hdlbp
ENSMUSG00000034101	Ctnnd1
ENSMUSG00000034164	Emid1
ENSMUSG00000034333	Zbed4
ENSMUSG00000034353	Ramp1
ENSMUSG00000034473	Sec22a
ENSMUSG00000034518	Hmgxb4
ENSMUSG00000034601	2700049A03Rik
ENSMUSG00000034641	Cd300ld
ENSMUSG00000035199	Arl6ip5
ENSMUSG00000035212	Leprot
ENSMUSG00000035296	Sgcg
ENSMUSG00000035305	Ror1
ENSMUSG00000035596	Mboat7
ENSMUSG00000035614	Togaram1
ENSMUSG00000036275	9530068E07Rik
ENSMUSG00000036391	Sec24a
ENSMUSG00000036411	9530077C05Rik
ENSMUSG00000036442	Thap11
ENSMUSG00000036552	Ermard
ENSMUSG00000036636	Clcn7
ENSMUSG00000036745	Ttll7
ENSMUSG00000037012	Hk1
ENSMUSG00000037145	2210407C18Rik
ENSMUSG00000037166	Ppp1r14a
ENSMUSG00000037214	Thap1
ENSMUSG00000037351	Actr1b
ENSMUSG00000037463	Fbxo27
ENSMUSG00000037712	Fermt2
ENSMUSG00000037815	Ctnna1
ENSMUSG00000037822	Smim14
ENSMUSG00000038014	Fam120a
ENSMUSG00000038025	Phf2
ENSMUSG00000038160	Atg5
ENSMUSG00000038217	Tlcd2
ENSMUSG00000038225	Primpol
ENSMUSG00000038375	Trp53inp2
ENSMUSG00000038412	Higd1a
ENSMUSG00000038463	Olfml2b
ENSMUSG00000038467	Chmp4b
ENSMUSG00000038563	Efl1
ENSMUSG00000038623	Tm6sf1
ENSMUSG00000038633	Degs1
ENSMUSG00000038696	Mapkap1
ENSMUSG00000038732	Mboat1
ENSMUSG00000038733	Wdr26
ENSMUSG00000038844	Kif16b
ENSMUSG00000038876	Rnf146
ENSMUSG00000038957	Edc3
ENSMUSG00000039043	Arpin
ENSMUSG00000039105	Atp6v1g1
ENSMUSG00000039131	Gipc2
ENSMUSG00000039137	Whrn
ENSMUSG00000039208	Metrnl
ENSMUSG00000039356	Exosc2
ENSMUSG00000039367	Sec24c
ENSMUSG00000039376	Synpo2l
ENSMUSG00000039427	Alg1
ENSMUSG00000039461	Tcta
ENSMUSG00000039512	Uhrf1bp1
ENSMUSG00000039523	Cep104
ENSMUSG00000039680	Mrps6
ENSMUSG00000039908	Slc26a11
ENSMUSG00000039943	Plcb4
ENSMUSG00000039987	Phtf2
ENSMUSG00000040549	Ckap5
ENSMUSG00000040666	Sh3bgr
ENSMUSG00000040729	Cep126
ENSMUSG00000040860	Crocc
ENSMUSG00000040929	Rfx3
ENSMUSG00000040966	Slc22a2
ENSMUSG00000041229	Phf8
ENSMUSG00000041329	Atp1b2
ENSMUSG00000041351	Rap1gap
ENSMUSG00000041479	Syt15
ENSMUSG00000041556	Fbxo2
ENSMUSG00000041707	Tmem273
ENSMUSG00000041716	Gm20604
ENSMUSG00000041731	Pgm5
ENSMUSG00000041926	Rnpep
ENSMUSG00000042087	4933440N22Rik
ENSMUSG00000042133	Ppig
ENSMUSG00000042155	Klhl23
ENSMUSG00000042340	Ctf1
ENSMUSG00000042359	Osbpl6
ENSMUSG00000042541	Sem1
ENSMUSG00000042680	Garem1
ENSMUSG00000042729	Wdr74
ENSMUSG00000042737	Dpm3
ENSMUSG00000042826	Fgf11
ENSMUSG00000043017	Ptgir
ENSMUSG00000043284	Tmem11
ENSMUSG00000043885	Slc36a4
ENSMUSG00000043909	Trp53bp1
ENSMUSG00000043991	Pura
ENSMUSG00000044285	Ubb-ps
ENSMUSG00000044442	N6amt1
ENSMUSG00000044864	Ankrd50
ENSMUSG00000045045	Lrfn4
ENSMUSG00000045078	Rnf216
ENSMUSG00000045392	Olfr1033
ENSMUSG00000045519	Zfp560
ENSMUSG00000045573	Penk
ENSMUSG00000045915	Ccdc42
ENSMUSG00000045983	Eif4g1
ENSMUSG00000046573	Lyrm4
ENSMUSG00000046722	Cdc42se1
ENSMUSG00000046743	Fat4
ENSMUSG00000046753	Ccdc66
ENSMUSG00000046836	Brox
ENSMUSG00000047126	Cltc
ENSMUSG00000047330	Kcne4
ENSMUSG00000047557	Lxn
ENSMUSG00000047843	Bri3
ENSMUSG00000047844	Bex4
ENSMUSG00000047963	Stbd1
ENSMUSG00000048076	Arf1
ENSMUSG00000048126	Col6a3
ENSMUSG00000048967	Yjefn3
ENSMUSG00000049288	Lix1l
ENSMUSG00000049858	Suox
ENSMUSG00000049932	H2ax
ENSMUSG00000050315	Synpo2
ENSMUSG00000050668	Gpatch11
ENSMUSG00000050821	Fam131a
ENSMUSG00000051256	Jagn1
ENSMUSG00000051319	Mtln
ENSMUSG00000051396	Gm45902
ENSMUSG00000052151	Plpp2
ENSMUSG00000052428	Tmco1
ENSMUSG00000052430	Bmpr1b
ENSMUSG00000052446	Zfp961
ENSMUSG00000052459	Atp6v1a
ENSMUSG00000052760	A630001G21Rik
ENSMUSG00000052825	Gm9892
ENSMUSG00000052854	Nrk
ENSMUSG00000052928	Ctif
ENSMUSG00000053119	Chmp3
ENSMUSG00000053289	Ddx10
ENSMUSG00000053799	Exoc6
ENSMUSG00000053897	Slc39a8
ENSMUSG00000054008	Ndst1
ENSMUSG00000054091	1810037I17Rik
ENSMUSG00000054428	Atpif1
ENSMUSG00000054455	Vapb
ENSMUSG00000054766	Set
ENSMUSG00000055041	Commd5
ENSMUSG00000055239	Kcmf1
ENSMUSG00000055302	Mrfap1
ENSMUSG00000055900	Tmem69
ENSMUSG00000056069	Otulinl
ENSMUSG00000056201	Cfl1
ENSMUSG00000056394	Lig1
ENSMUSG00000056493	Foxk1
ENSMUSG00000056501	Cebpb
ENSMUSG00000056836	Gm6851
ENSMUSG00000056904	Gm5620
ENSMUSG00000057134	Ado
ENSMUSG00000057234	Mettl15
ENSMUSG00000057315	Arhgap24
ENSMUSG00000057522	Spop
ENSMUSG00000057596	Trim30d
ENSMUSG00000058099	Nfam1
ENSMUSG00000058230	Arhgap35
ENSMUSG00000058351	Smim4
ENSMUSG00000058625	Gm17383
ENSMUSG00000059182	Skap2
ENSMUSG00000059278	Naa38
ENSMUSG00000059586	Nsmce2
ENSMUSG00000059689	Zfp637
ENSMUSG00000059714	Flot1
ENSMUSG00000059975	Zfp74
ENSMUSG00000060096	Amd-ps3
ENSMUSG00000061273	Mmgt1
ENSMUSG00000061718	Ppp1r1b
ENSMUSG00000062038	Gm10108
ENSMUSG00000062661	Ncs1
ENSMUSG00000062694	Cav3
ENSMUSG00000063019	Manbal
ENSMUSG00000063200	Nol7
ENSMUSG00000063808	Gpatch1
ENSMUSG00000064179	Tnnt1
ENSMUSG00000066838	Zfp772
ENSMUSG00000067825	Pex26
ENSMUSG00000067925	Rtl8a
ENSMUSG00000068120	Gm10231
ENSMUSG00000068184	Ndufaf2
ENSMUSG00000068523	Gng5
ENSMUSG00000068579	Rpl7a-ps3
ENSMUSG00000068696	Gpr88
ENSMUSG00000069237	Fam8a1
ENSMUSG00000069662	Marcks
ENSMUSG00000070469	Adamtsl3
ENSMUSG00000070526	Peg12
ENSMUSG00000070697	Utp3
ENSMUSG00000070939	Tgfbrap1
ENSMUSG00000071533	Pcnp
ENSMUSG00000073559	Gm8618
ENSMUSG00000073591	Pcdhb22
ENSMUSG00000073700	Klhl21
ENSMUSG00000074406	Zfp628
ENSMUSG00000074513	Arfip1
ENSMUSG00000075054	Yae1d1
ENSMUSG00000075289	Carns1
ENSMUSG00000078153	Psme2b
ENSMUSG00000078162	Gm2574
ENSMUSG00000078201	Tmem203
ENSMUSG00000078515	Ddi2
ENSMUSG00000078851	H2aw
ENSMUSG00000079012	Serpina3m
ENSMUSG00000079227	Ccr5
ENSMUSG00000079501	Gm5138
ENSMUSG00000079555	Haus3
ENSMUSG00000081100	Gm14630
ENSMUSG00000081457	Gm13488
ENSMUSG00000081485	Gm12338
ENSMUSG00000081520	Gm16200
ENSMUSG00000081848	Gm14925
ENSMUSG00000082099	Gm12013
ENSMUSG00000082998	Gm11221
ENSMUSG00000083012	Fam220a
ENSMUSG00000083087	Gm11249
ENSMUSG00000083121	Gm6341
ENSMUSG00000083396	Gm15542
ENSMUSG00000083533	Gm13450
ENSMUSG00000083618	Gm11771
ENSMUSG00000083669	Mif-ps
ENSMUSG00000083757	Rps15a-ps4
ENSMUSG00000084235	Gm15421
ENSMUSG00000084350	Znf41-ps
ENSMUSG00000084830	Gm14539
ENSMUSG00000085795	Zfp703
ENSMUSG00000085881	Gm15912
ENSMUSG00000086382	Chrna1os
ENSMUSG00000086922	Gm13835
ENSMUSG00000087400	Gm15270
ENSMUSG00000089782	Gm3531
ENSMUSG00000090523	Gypc
ENSMUSG00000090957	Gm7535
ENSMUSG00000091387	Gcnt4
ENSMUSG00000094392	Gm3788
ENSMUSG00000095042	Gm12537
ENSMUSG00000095432	Zfp748
ENSMUSG00000096810	Gm10481
ENSMUSG00000097162	2310010J17Rik
ENSMUSG00000097328	Tnfsf12
ENSMUSG00000097617	Gm10687
ENSMUSG00000097987	Gm17786
ENSMUSG00000098123	Gm4518
ENSMUSG00000098912	1500004A13Rik
ENSMUSG00000099488	Gm19774
ENSMUSG00000100033	Gm8337
ENSMUSG00000100222	Psmb6-ps2
ENSMUSG00000101502	Rpl7a-ps10
ENSMUSG00000101567	Txn-ps1
ENSMUSG00000104646	Gm9173
ENSMUSG00000106574	Gm2451
ENSMUSG00000109143	Gm10046
ENSMUSG00000109498	Gm45222
ENSMUSG00000109610	Gm7432
ENSMUSG00000110331	Nudc-ps1
ENSMUSG00000110945	Gm9856
ENSMUSG00000113617	Gm8655
ENSMUSG00000113848	Gm16419
ENSMUSG00000113951	Gm2001
ENSMUSG00000114179	Eif1-ps2
ENSMUSG00000114409	Gm9042

## Sheet: 2.1_GO_Term,KEGG;TF_Module14
gProfiler_mmusculus_Module14
source	term_name	term_id	adjusted_p_value	negative_log10_of_adjusted_p_value	term_size	query_size	intersection_size	effective_domain_size	intersections
GO:MF	binding	GO:0005488	1.478302121417233e-15	14.830236799868283	15034	932	776	21090	ENSMUSG00000021250,ENSMUSG00000025153,ENSMUSG00000050069,ENSMUSG00000030201,ENSMUSG00000027318,ENSMUSG00000031299,ENSMUSG00000068614,ENSMUSG00000095320,ENSMUSG00000094686,ENSMUSG00000020250,ENSMUSG00000030697,ENSMUSG00000055254,ENSMUSG00000030671,ENSMUSG00000039167,ENSMUSG00000018395,ENSMUSG00000022790,ENSMUSG00000109764,ENSMUSG00000045954,ENSMUSG00000028957,ENSMUSG00000032017,ENSMUSG00000030166,…
GO:MF	protein binding	GO:0005515	1.1008151635053134e-12	11.958285596749073	10241	932	570	21090	ENSMUSG00000021250,ENSMUSG00000025153,ENSMUSG00000050069,ENSMUSG00000030201,ENSMUSG00000031299,ENSMUSG00000068614,ENSMUSG00000095320,ENSMUSG00000094686,ENSMUSG00000020250,ENSMUSG00000030697,ENSMUSG00000055254,ENSMUSG00000018395,ENSMUSG00000022790,ENSMUSG00000109764,ENSMUSG00000045954,ENSMUSG00000028957,ENSMUSG00000032017,ENSMUSG00000030166,ENSMUSG00000026473,ENSMUSG00000001300,ENSMUSG00000042249,…
GO:MF	nucleic acid binding	GO:0003676	0.000011423833067889588	4.942188151700962	3700	932	229	21090	ENSMUSG00000021250,ENSMUSG00000028957,ENSMUSG00000030166,ENSMUSG00000036572,ENSMUSG00000060336,ENSMUSG00000010608,ENSMUSG00000035150,ENSMUSG00000029439,ENSMUSG00000029405,ENSMUSG00000039218,ENSMUSG00000041730,ENSMUSG00000021047,ENSMUSG00000027620,ENSMUSG00000045608,ENSMUSG00000026349,ENSMUSG00000021779,ENSMUSG00000057098,ENSMUSG00000032580,ENSMUSG00000055436,ENSMUSG00000008206,ENSMUSG00000039210,…
GO:MF	enzyme binding	GO:0019899	0.00017303244756536592	3.7618724490258937	2353	932	154	21090	ENSMUSG00000055254,ENSMUSG00000018395,ENSMUSG00000045954,ENSMUSG00000028957,ENSMUSG00000040265,ENSMUSG00000008734,ENSMUSG00000024042,ENSMUSG00000021025,ENSMUSG00000023015,ENSMUSG00000034614,ENSMUSG00000019907,ENSMUSG00000047139,ENSMUSG00000038393,ENSMUSG00000026349,ENSMUSG00000001930,ENSMUSG00000030313,ENSMUSG00000021779,ENSMUSG00000025810,ENSMUSG00000020859,ENSMUSG00000021708,ENSMUSG00000026235,…
GO:MF	oxidoreductase activity, acting on NAD(P)H, quinone or similar compound as acceptor	GO:0016655	0.0006349229171583301	3.1972789970463262	41	932	11	21090	ENSMUSG00000064360,ENSMUSG00000064367,ENSMUSG00000064368,ENSMUSG00000064363,ENSMUSG00000064341,ENSMUSG00000022210,ENSMUSG00000028199,ENSMUSG00000064345,ENSMUSG00000065947,ENSMUSG00000005510,ENSMUSG00000037916
GO:MF	heterocyclic compound binding	GO:1901363	0.0008966192803255247	3.047391926580023	5816	932	321	21090	ENSMUSG00000021250,ENSMUSG00000025153,ENSMUSG00000068614,ENSMUSG00000020250,ENSMUSG00000055254,ENSMUSG00000018395,ENSMUSG00000028957,ENSMUSG00000030166,ENSMUSG00000022822,ENSMUSG00000026473,ENSMUSG00000042249,ENSMUSG00000040265,ENSMUSG00000036572,ENSMUSG00000060336,ENSMUSG00000010608,ENSMUSG00000035150,ENSMUSG00000024042,ENSMUSG00000020917,ENSMUSG00000029439,ENSMUSG00000029405,ENSMUSG00000039218,…
GO:MF	RNA binding	GO:0003723	0.0010265399931204972	2.9886241262220743	1251	932	91	21090	ENSMUSG00000036572,ENSMUSG00000010608,ENSMUSG00000035150,ENSMUSG00000029439,ENSMUSG00000029405,ENSMUSG00000039218,ENSMUSG00000021047,ENSMUSG00000027620,ENSMUSG00000026349,ENSMUSG00000032580,ENSMUSG00000055436,ENSMUSG00000025576,ENSMUSG00000022961,ENSMUSG00000032621,ENSMUSG00000074896,ENSMUSG00000042625,ENSMUSG00000052707,ENSMUSG00000043241,ENSMUSG00000022884,ENSMUSG00000034610,ENSMUSG00000097392,…
GO:MF	NADH dehydrogenase (quinone) activity	GO:0050136	0.0016002486097466948	2.795812541435469	29	932	9	21090	ENSMUSG00000064360,ENSMUSG00000064367,ENSMUSG00000064368,ENSMUSG00000064363,ENSMUSG00000064341,ENSMUSG00000064345,ENSMUSG00000065947,ENSMUSG00000005510,ENSMUSG00000037916
GO:MF	NADH dehydrogenase (ubiquinone) activity	GO:0008137	0.0016002486097466948	2.795812541435469	29	932	9	21090	ENSMUSG00000064360,ENSMUSG00000064367,ENSMUSG00000064368,ENSMUSG00000064363,ENSMUSG00000064341,ENSMUSG00000064345,ENSMUSG00000065947,ENSMUSG00000005510,ENSMUSG00000037916
GO:MF	organic cyclic compound binding	GO:0097159	0.0016988396545297231	2.769847610206409	5919	932	324	21090	ENSMUSG00000021250,ENSMUSG00000025153,ENSMUSG00000068614,ENSMUSG00000020250,ENSMUSG00000055254,ENSMUSG00000018395,ENSMUSG00000028957,ENSMUSG00000030166,ENSMUSG00000022822,ENSMUSG00000026473,ENSMUSG00000042249,ENSMUSG00000040265,ENSMUSG00000036572,ENSMUSG00000060336,ENSMUSG00000010608,ENSMUSG00000035150,ENSMUSG00000024042,ENSMUSG00000020917,ENSMUSG00000029439,ENSMUSG00000029405,ENSMUSG00000039218,…
GO:MF	NADH dehydrogenase activity	GO:0003954	0.0029744013924394757	2.526600424261042	31	932	9	21090	ENSMUSG00000064360,ENSMUSG00000064367,ENSMUSG00000064368,ENSMUSG00000064363,ENSMUSG00000064341,ENSMUSG00000064345,ENSMUSG00000065947,ENSMUSG00000005510,ENSMUSG00000037916
GO:MF	catalytic activity	GO:0003824	0.0036578019420117447	2.436779813845956	5904	932	321	21090	ENSMUSG00000025153,ENSMUSG00000027318,ENSMUSG00000031299,ENSMUSG00000030711,ENSMUSG00000068614,ENSMUSG00000020250,ENSMUSG00000051022,ENSMUSG00000030697,ENSMUSG00000055254,ENSMUSG00000030671,ENSMUSG00000018395,ENSMUSG00000109764,ENSMUSG00000064360,ENSMUSG00000015542,ENSMUSG00000022822,ENSMUSG00000026473,ENSMUSG00000042249,ENSMUSG00000040265,ENSMUSG00000021748,ENSMUSG00000035150,ENSMUSG00000024042,…
GO:MF	nucleoside-triphosphatase regulator activity	GO:0060589	0.009004764595103843	2.0455276361352563	291	932	30	21090	ENSMUSG00000023015,ENSMUSG00000025810,ENSMUSG00000036452,ENSMUSG00000036995,ENSMUSG00000025531,ENSMUSG00000031558,ENSMUSG00000030844,ENSMUSG00000024043,ENSMUSG00000035151,ENSMUSG00000016128,ENSMUSG00000056917,ENSMUSG00000048960,ENSMUSG00000040940,ENSMUSG00000026812,ENSMUSG00000039976,ENSMUSG00000026466,ENSMUSG00000036591,ENSMUSG00000045664,ENSMUSG00000034255,ENSMUSG00000003134,ENSMUSG00000036106,…
GO:MF	transferase activity	GO:0016740	0.02098170231315496	1.6781592790014814	2365	932	144	21090	ENSMUSG00000025153,ENSMUSG00000030711,ENSMUSG00000051022,ENSMUSG00000055254,ENSMUSG00000015542,ENSMUSG00000026473,ENSMUSG00000042249,ENSMUSG00000024042,ENSMUSG00000020917,ENSMUSG00000064357,ENSMUSG00000021069,ENSMUSG00000022020,ENSMUSG00000032596,ENSMUSG00000060860,ENSMUSG00000033191,ENSMUSG00000066258,ENSMUSG00000025810,ENSMUSG00000029798,ENSMUSG00000027993,ENSMUSG00000025283,ENSMUSG00000008206,…
GO:MF	GTPase activator activity	GO:0005096	0.021647120282570688	1.6645998696834567	232	932	25	21090	ENSMUSG00000023015,ENSMUSG00000025810,ENSMUSG00000036452,ENSMUSG00000036995,ENSMUSG00000025531,ENSMUSG00000030844,ENSMUSG00000024043,ENSMUSG00000035151,ENSMUSG00000016128,ENSMUSG00000056917,ENSMUSG00000048960,ENSMUSG00000040940,ENSMUSG00000039976,ENSMUSG00000036591,ENSMUSG00000045664,ENSMUSG00000034255,ENSMUSG00000003134,ENSMUSG00000036106,ENSMUSG00000020782,ENSMUSG00000025422,ENSMUSG00000035954,…
GO:MF	enzyme activator activity	GO:0008047	0.025485428637641278	1.593708057645339	463	932	40	21090	ENSMUSG00000008734,ENSMUSG00000023015,ENSMUSG00000047139,ENSMUSG00000026349,ENSMUSG00000025810,ENSMUSG00000036452,ENSMUSG00000036995,ENSMUSG00000006262,ENSMUSG00000025531,ENSMUSG00000027665,ENSMUSG00000062991,ENSMUSG00000030844,ENSMUSG00000024043,ENSMUSG00000035151,ENSMUSG00000016128,ENSMUSG00000056917,ENSMUSG00000048960,ENSMUSG00000078652,ENSMUSG00000040940,ENSMUSG00000039976,ENSMUSG00000034108,…
GO:MF	ion binding	GO:0043167	0.026430585012148233	1.5778932241276142	6168	932	327	21090	ENSMUSG00000025153,ENSMUSG00000050069,ENSMUSG00000027318,ENSMUSG00000068614,ENSMUSG00000020250,ENSMUSG00000030697,ENSMUSG00000055254,ENSMUSG00000030671,ENSMUSG00000039167,ENSMUSG00000018395,ENSMUSG00000045954,ENSMUSG00000022822,ENSMUSG00000026473,ENSMUSG00000042249,ENSMUSG00000040265,ENSMUSG00000060336,ENSMUSG00000021765,ENSMUSG00000035150,ENSMUSG00000024042,ENSMUSG00000020917,ENSMUSG00000033768,…
GO:MF	GTPase regulator activity	GO:0030695	0.029983041936915082	1.5231243077986742	251	932	26	21090	ENSMUSG00000023015,ENSMUSG00000025810,ENSMUSG00000036452,ENSMUSG00000036995,ENSMUSG00000025531,ENSMUSG00000031558,ENSMUSG00000030844,ENSMUSG00000024043,ENSMUSG00000035151,ENSMUSG00000016128,ENSMUSG00000056917,ENSMUSG00000048960,ENSMUSG00000040940,ENSMUSG00000039976,ENSMUSG00000036591,ENSMUSG00000045664,ENSMUSG00000034255,ENSMUSG00000003134,ENSMUSG00000036106,ENSMUSG00000020782,ENSMUSG00000025422,…
GO:BP	cellular metabolic process	GO:0044237	1.0017969373514946e-14	13.999220300350018	10318	922	575	21272	ENSMUSG00000021250,ENSMUSG00000025153,ENSMUSG00000030201,ENSMUSG00000027318,ENSMUSG00000031299,ENSMUSG00000095320,ENSMUSG00000094686,ENSMUSG00000020250,ENSMUSG00000030697,ENSMUSG00000055254,ENSMUSG00000015542,ENSMUSG00000045954,ENSMUSG00000028957,ENSMUSG00000030166,ENSMUSG00000026473,ENSMUSG00000001300,ENSMUSG00000042249,ENSMUSG00000040265,ENSMUSG00000008734,ENSMUSG00000036572,ENSMUSG00000060336,…
GO:BP	metabolic process	GO:0008152	2.574275127753176e-13	12.589345039374255	11496	922	619	21272	ENSMUSG00000021250,ENSMUSG00000025153,ENSMUSG00000030201,ENSMUSG00000027318,ENSMUSG00000031299,ENSMUSG00000068614,ENSMUSG00000095320,ENSMUSG00000094686,ENSMUSG00000020250,ENSMUSG00000030697,ENSMUSG00000055254,ENSMUSG00000030671,ENSMUSG00000109764,ENSMUSG00000064360,ENSMUSG00000015542,ENSMUSG00000045954,ENSMUSG00000028957,ENSMUSG00000030166,ENSMUSG00000026473,ENSMUSG00000001300,ENSMUSG00000042249,…
GO:BP	nitrogen compound metabolic process	GO:0006807	9.677908512895161e-11	10.014218487676104	9681	922	531	21272	ENSMUSG00000021250,ENSMUSG00000025153,ENSMUSG00000030201,ENSMUSG00000027318,ENSMUSG00000031299,ENSMUSG00000095320,ENSMUSG00000094686,ENSMUSG00000020250,ENSMUSG00000030697,ENSMUSG00000055254,ENSMUSG00000109764,ENSMUSG00000015542,ENSMUSG00000045954,ENSMUSG00000028957,ENSMUSG00000030166,ENSMUSG00000026473,ENSMUSG00000042249,ENSMUSG00000008734,ENSMUSG00000036572,ENSMUSG00000048058,ENSMUSG00000060336,…
GO:BP	regulation of metabolic process	GO:0019222	2.696969811676645e-10	9.569123914761654	6856	922	402	21272	ENSMUSG00000021250,ENSMUSG00000030201,ENSMUSG00000027318,ENSMUSG00000068614,ENSMUSG00000095320,ENSMUSG00000094686,ENSMUSG00000030697,ENSMUSG00000055254,ENSMUSG00000030671,ENSMUSG00000045954,ENSMUSG00000028957,ENSMUSG00000030166,ENSMUSG00000001300,ENSMUSG00000042249,ENSMUSG00000008734,ENSMUSG00000036572,ENSMUSG00000048058,ENSMUSG00000060336,ENSMUSG00000021765,ENSMUSG00000010608,ENSMUSG00000027474,…
GO:BP	regulation of primary metabolic process	GO:0080090	3.36715346578682e-10	9.472737089187943	5972	922	360	21272	ENSMUSG00000021250,ENSMUSG00000030201,ENSMUSG00000027318,ENSMUSG00000095320,ENSMUSG00000094686,ENSMUSG00000030697,ENSMUSG00000055254,ENSMUSG00000030671,ENSMUSG00000045954,ENSMUSG00000028957,ENSMUSG00000030166,ENSMUSG00000042249,ENSMUSG00000008734,ENSMUSG00000036572,ENSMUSG00000048058,ENSMUSG00000060336,ENSMUSG00000021765,ENSMUSG00000010608,ENSMUSG00000035150,ENSMUSG00000032492,ENSMUSG00000024042,…
GO:BP	macromolecule metabolic process	GO:0043170	6.325408281946732e-10	9.198911437128602	9468	922	518	21272	ENSMUSG00000021250,ENSMUSG00000030201,ENSMUSG00000027318,ENSMUSG00000068614,ENSMUSG00000095320,ENSMUSG00000094686,ENSMUSG00000030697,ENSMUSG00000055254,ENSMUSG00000109764,ENSMUSG00000015542,ENSMUSG00000045954,ENSMUSG00000028957,ENSMUSG00000030166,ENSMUSG00000026473,ENSMUSG00000001300,ENSMUSG00000042249,ENSMUSG00000040265,ENSMUSG00000008734,ENSMUSG00000036572,ENSMUSG00000048058,ENSMUSG00000060336,…
GO:BP	regulation of cellular metabolic process	GO:0031323	8.096799078819712e-10	9.09168663756	6155	922	367	21272	ENSMUSG00000021250,ENSMUSG00000030201,ENSMUSG00000027318,ENSMUSG00000095320,ENSMUSG00000094686,ENSMUSG00000030697,ENSMUSG00000055254,ENSMUSG00000045954,ENSMUSG00000028957,ENSMUSG00000030166,ENSMUSG00000001300,ENSMUSG00000042249,ENSMUSG00000008734,ENSMUSG00000036572,ENSMUSG00000060336,ENSMUSG00000021765,ENSMUSG00000010608,ENSMUSG00000035150,ENSMUSG00000032492,ENSMUSG00000024042,ENSMUSG00000029439,…
GO:BP	organic substance metabolic process	GO:0071704	1.2271249521772501e-9	8.911111212922414	10940	922	580	21272	ENSMUSG00000021250,ENSMUSG00000025153,ENSMUSG00000030201,ENSMUSG00000027318,ENSMUSG00000031299,ENSMUSG00000068614,ENSMUSG00000095320,ENSMUSG00000094686,ENSMUSG00000020250,ENSMUSG00000030697,ENSMUSG00000055254,ENSMUSG00000030671,ENSMUSG00000109764,ENSMUSG00000015542,ENSMUSG00000045954,ENSMUSG00000028957,ENSMUSG00000030166,ENSMUSG00000026473,ENSMUSG00000001300,ENSMUSG00000042249,ENSMUSG00000040265,…
GO:BP	regulation of nitrogen compound metabolic process	GO:0051171	2.054145379848488e-9	8.687368822943377	5814	922	349	21272	ENSMUSG00000021250,ENSMUSG00000030201,ENSMUSG00000027318,ENSMUSG00000095320,ENSMUSG00000094686,ENSMUSG00000030697,ENSMUSG00000055254,ENSMUSG00000045954,ENSMUSG00000028957,ENSMUSG00000030166,ENSMUSG00000042249,ENSMUSG00000008734,ENSMUSG00000036572,ENSMUSG00000048058,ENSMUSG00000060336,ENSMUSG00000021765,ENSMUSG00000010608,ENSMUSG00000035150,ENSMUSG00000024042,ENSMUSG00000029439,ENSMUSG00000021025,…
GO:BP	primary metabolic process	GO:0044238	3.4824966597113627e-9	8.458109291463831	10240	922	548	21272	ENSMUSG00000021250,ENSMUSG00000025153,ENSMUSG00000030201,ENSMUSG00000027318,ENSMUSG00000031299,ENSMUSG00000095320,ENSMUSG00000094686,ENSMUSG00000020250,ENSMUSG00000030697,ENSMUSG00000055254,ENSMUSG00000030671,ENSMUSG00000109764,ENSMUSG00000015542,ENSMUSG00000045954,ENSMUSG00000028957,ENSMUSG00000030166,ENSMUSG00000026473,ENSMUSG00000042249,ENSMUSG00000008734,ENSMUSG00000036572,ENSMUSG00000048058,…
GO:BP	cellular process	GO:0009987	4.347743337703869e-9	8.361736101731328	17682	922	839	21272	ENSMUSG00000021250,ENSMUSG00000025153,ENSMUSG00000050069,ENSMUSG00000030201,ENSMUSG00000027318,ENSMUSG00000031299,ENSMUSG00000068614,ENSMUSG00000095320,ENSMUSG00000094686,ENSMUSG00000020250,ENSMUSG00000030697,ENSMUSG00000055254,ENSMUSG00000066705,ENSMUSG00000030671,ENSMUSG00000039167,ENSMUSG00000018395,ENSMUSG00000022790,ENSMUSG00000064360,ENSMUSG00000015542,ENSMUSG00000045954,ENSMUSG00000028957,…
GO:BP	regulation of macromolecule metabolic process	GO:0060255	4.7387808992474e-9	8.324333370736674	6399	922	375	21272	ENSMUSG00000021250,ENSMUSG00000030201,ENSMUSG00000027318,ENSMUSG00000068614,ENSMUSG00000095320,ENSMUSG00000094686,ENSMUSG00000030697,ENSMUSG00000055254,ENSMUSG00000045954,ENSMUSG00000028957,ENSMUSG00000030166,ENSMUSG00000001300,ENSMUSG00000042249,ENSMUSG00000008734,ENSMUSG00000036572,ENSMUSG00000048058,ENSMUSG00000060336,ENSMUSG00000021765,ENSMUSG00000010608,ENSMUSG00000027474,ENSMUSG00000035150,…
GO:BP	nucleobase-containing compound metabolic process	GO:0006139	2.999752967654844e-8	7.522914508347581	5340	922	321	21272	ENSMUSG00000021250,ENSMUSG00000025153,ENSMUSG00000030201,ENSMUSG00000031299,ENSMUSG00000030697,ENSMUSG00000045954,ENSMUSG00000028957,ENSMUSG00000030166,ENSMUSG00000036572,ENSMUSG00000060336,ENSMUSG00000021748,ENSMUSG00000021765,ENSMUSG00000010608,ENSMUSG00000024042,ENSMUSG00000020917,ENSMUSG00000029439,ENSMUSG00000021025,ENSMUSG00000039218,ENSMUSG00000064357,ENSMUSG00000041730,ENSMUSG00000021047,…
GO:BP	nucleic acid metabolic process	GO:0090304	3.8412025136847885e-8	7.41553279560563	4875	922	298	21272	ENSMUSG00000021250,ENSMUSG00000030201,ENSMUSG00000030697,ENSMUSG00000045954,ENSMUSG00000028957,ENSMUSG00000030166,ENSMUSG00000036572,ENSMUSG00000060336,ENSMUSG00000021765,ENSMUSG00000010608,ENSMUSG00000024042,ENSMUSG00000029439,ENSMUSG00000021025,ENSMUSG00000039218,ENSMUSG00000041730,ENSMUSG00000021047,ENSMUSG00000027620,ENSMUSG00000032350,ENSMUSG00000019907,ENSMUSG00000038393,ENSMUSG00000045608,…
GO:BP	heterocycle metabolic process	GO:0046483	6.352837285731336e-8	7.197032268041722	5476	922	326	21272	ENSMUSG00000021250,ENSMUSG00000025153,ENSMUSG00000030201,ENSMUSG00000031299,ENSMUSG00000030697,ENSMUSG00000045954,ENSMUSG00000028957,ENSMUSG00000030166,ENSMUSG00000036572,ENSMUSG00000060336,ENSMUSG00000021748,ENSMUSG00000021765,ENSMUSG00000010608,ENSMUSG00000024042,ENSMUSG00000020917,ENSMUSG00000029439,ENSMUSG00000021025,ENSMUSG00000039218,ENSMUSG00000064357,ENSMUSG00000041730,ENSMUSG00000021047,…
GO:BP	cellular macromolecule metabolic process	GO:0044260	6.969244349121725e-8	7.156814308386563	7980	922	442	21272	ENSMUSG00000021250,ENSMUSG00000030201,ENSMUSG00000095320,ENSMUSG00000094686,ENSMUSG00000030697,ENSMUSG00000055254,ENSMUSG00000015542,ENSMUSG00000045954,ENSMUSG00000028957,ENSMUSG00000030166,ENSMUSG00000026473,ENSMUSG00000001300,ENSMUSG00000042249,ENSMUSG00000040265,ENSMUSG00000008734,ENSMUSG00000036572,ENSMUSG00000060336,ENSMUSG00000021765,ENSMUSG00000035150,ENSMUSG00000024042,ENSMUSG00000021025,…
GO:BP	cellular aromatic compound metabolic process	GO:0006725	8.052615600625497e-8	7.094063031878852	5549	922	329	21272	ENSMUSG00000021250,ENSMUSG00000025153,ENSMUSG00000030201,ENSMUSG00000031299,ENSMUSG00000020250,ENSMUSG00000030697,ENSMUSG00000045954,ENSMUSG00000028957,ENSMUSG00000030166,ENSMUSG00000036572,ENSMUSG00000060336,ENSMUSG00000021748,ENSMUSG00000021765,ENSMUSG00000010608,ENSMUSG00000024042,ENSMUSG00000020917,ENSMUSG00000029439,ENSMUSG00000021025,ENSMUSG00000039218,ENSMUSG00000064357,ENSMUSG00000041730,…
GO:BP	RNA metabolic process	GO:0016070	3.2521111652395585e-7	6.487834617559836	4390	922	270	21272	ENSMUSG00000021250,ENSMUSG00000030201,ENSMUSG00000045954,ENSMUSG00000028957,ENSMUSG00000036572,ENSMUSG00000060336,ENSMUSG00000021765,ENSMUSG00000010608,ENSMUSG00000024042,ENSMUSG00000029439,ENSMUSG00000021025,ENSMUSG00000039218,ENSMUSG00000041730,ENSMUSG00000021047,ENSMUSG00000027620,ENSMUSG00000032350,ENSMUSG00000019907,ENSMUSG00000038393,ENSMUSG00000045608,ENSMUSG00000059474,ENSMUSG00000026349,…
GO:BP	regulation of nucleobase-containing compound metabolic process	GO:0019219	3.9700022468682814e-7	6.401209247442875	3874	922	244	21272	ENSMUSG00000021250,ENSMUSG00000030201,ENSMUSG00000030697,ENSMUSG00000045954,ENSMUSG00000028957,ENSMUSG00000030166,ENSMUSG00000060336,ENSMUSG00000021765,ENSMUSG00000010608,ENSMUSG00000024042,ENSMUSG00000029439,ENSMUSG00000021025,ENSMUSG00000041730,ENSMUSG00000021047,ENSMUSG00000027620,ENSMUSG00000032350,ENSMUSG00000019907,ENSMUSG00000038393,ENSMUSG00000045608,ENSMUSG00000059474,ENSMUSG00000026349,…
GO:BP	organic cyclic compound metabolic process	GO:1901360	4.229571389726419e-7	6.373703640310048	5749	922	335	21272	ENSMUSG00000021250,ENSMUSG00000025153,ENSMUSG00000030201,ENSMUSG00000031299,ENSMUSG00000020250,ENSMUSG00000030697,ENSMUSG00000045954,ENSMUSG00000028957,ENSMUSG00000030166,ENSMUSG00000036572,ENSMUSG00000060336,ENSMUSG00000021748,ENSMUSG00000021765,ENSMUSG00000010608,ENSMUSG00000024042,ENSMUSG00000020917,ENSMUSG00000029439,ENSMUSG00000021025,ENSMUSG00000039218,ENSMUSG00000064357,ENSMUSG00000041730,…
GO:BP	cellular nitrogen compound metabolic process	GO:0034641	5.308975381982224e-7	6.27498928850214	6099	922	351	21272	ENSMUSG00000021250,ENSMUSG00000025153,ENSMUSG00000030201,ENSMUSG00000031299,ENSMUSG00000030697,ENSMUSG00000045954,ENSMUSG00000028957,ENSMUSG00000030166,ENSMUSG00000036572,ENSMUSG00000060336,ENSMUSG00000021748,ENSMUSG00000021765,ENSMUSG00000010608,ENSMUSG00000035150,ENSMUSG00000024042,ENSMUSG00000020917,ENSMUSG00000029439,ENSMUSG00000021025,ENSMUSG00000039218,ENSMUSG00000064357,ENSMUSG00000041730,…
GO:BP	regulation of gene expression	GO:0010468	7.912685417920422e-7	6.101676100034785	4734	922	285	21272	ENSMUSG00000021250,ENSMUSG00000030201,ENSMUSG00000027318,ENSMUSG00000068614,ENSMUSG00000055254,ENSMUSG00000045954,ENSMUSG00000028957,ENSMUSG00000008734,ENSMUSG00000036572,ENSMUSG00000048058,ENSMUSG00000060336,ENSMUSG00000021765,ENSMUSG00000010608,ENSMUSG00000027474,ENSMUSG00000035150,ENSMUSG00000024042,ENSMUSG00000029439,ENSMUSG00000021025,ENSMUSG00000041730,ENSMUSG00000021047,ENSMUSG00000027620,…
GO:BP	regulation of RNA metabolic process	GO:0051252	9.522457827479005e-7	6.02125094204152	3629	922	230	21272	ENSMUSG00000021250,ENSMUSG00000030201,ENSMUSG00000045954,ENSMUSG00000028957,ENSMUSG00000060336,ENSMUSG00000021765,ENSMUSG00000010608,ENSMUSG00000024042,ENSMUSG00000029439,ENSMUSG00000021025,ENSMUSG00000041730,ENSMUSG00000021047,ENSMUSG00000027620,ENSMUSG00000032350,ENSMUSG00000019907,ENSMUSG00000038393,ENSMUSG00000045608,ENSMUSG00000059474,ENSMUSG00000026349,ENSMUSG00000021779,ENSMUSG00000057098,…
GO:BP	regulation of cellular biosynthetic process	GO:0031326	0.0000014422133225370642	5.8409704969337355	4066	922	251	21272	ENSMUSG00000021250,ENSMUSG00000030201,ENSMUSG00000027318,ENSMUSG00000095320,ENSMUSG00000094686,ENSMUSG00000045954,ENSMUSG00000028957,ENSMUSG00000036572,ENSMUSG00000060336,ENSMUSG00000021765,ENSMUSG00000035150,ENSMUSG00000032492,ENSMUSG00000024042,ENSMUSG00000021025,ENSMUSG00000041730,ENSMUSG00000027620,ENSMUSG00000032350,ENSMUSG00000019907,ENSMUSG00000038393,ENSMUSG00000045608,ENSMUSG00000059474,…
GO:BP	mRNA metabolic process	GO:0016071	0.000002157003252352154	5.666149200063181	650	922	64	21272	ENSMUSG00000036572,ENSMUSG00000010608,ENSMUSG00000029439,ENSMUSG00000039218,ENSMUSG00000021047,ENSMUSG00000027620,ENSMUSG00000032580,ENSMUSG00000025576,ENSMUSG00000022961,ENSMUSG00000032621,ENSMUSG00000042625,ENSMUSG00000078485,ENSMUSG00000052707,ENSMUSG00000043241,ENSMUSG00000034610,ENSMUSG00000030655,ENSMUSG00000043962,ENSMUSG00000097392,ENSMUSG00000037331,ENSMUSG00000092607,ENSMUSG00000070691,…
GO:BP	regulation of biosynthetic process	GO:0009889	0.000005998879598866746	5.221929854527376	4146	922	252	21272	ENSMUSG00000021250,ENSMUSG00000030201,ENSMUSG00000027318,ENSMUSG00000095320,ENSMUSG00000094686,ENSMUSG00000045954,ENSMUSG00000028957,ENSMUSG00000036572,ENSMUSG00000060336,ENSMUSG00000021765,ENSMUSG00000035150,ENSMUSG00000032492,ENSMUSG00000024042,ENSMUSG00000021025,ENSMUSG00000041730,ENSMUSG00000027620,ENSMUSG00000032350,ENSMUSG00000019907,ENSMUSG00000038393,ENSMUSG00000045608,ENSMUSG00000059474,…
GO:BP	negative regulation of biological process	GO:0048519	0.00000704544069659519	5.152091836321337	5501	922	317	21272	ENSMUSG00000050069,ENSMUSG00000030201,ENSMUSG00000068614,ENSMUSG00000095320,ENSMUSG00000094686,ENSMUSG00000055254,ENSMUSG00000030671,ENSMUSG00000109764,ENSMUSG00000028957,ENSMUSG00000001300,ENSMUSG00000042249,ENSMUSG00000040265,ENSMUSG00000036572,ENSMUSG00000021765,ENSMUSG00000027474,ENSMUSG00000032492,ENSMUSG00000024042,ENSMUSG00000029439,ENSMUSG00000021025,ENSMUSG00000022419,ENSMUSG00000021047,…
GO:BP	regulation of macromolecule biosynthetic process	GO:0010556	0.000009925107537008773	5.0032647790256535	3904	922	239	21272	ENSMUSG00000021250,ENSMUSG00000030201,ENSMUSG00000027318,ENSMUSG00000095320,ENSMUSG00000094686,ENSMUSG00000045954,ENSMUSG00000028957,ENSMUSG00000036572,ENSMUSG00000060336,ENSMUSG00000021765,ENSMUSG00000035150,ENSMUSG00000024042,ENSMUSG00000021025,ENSMUSG00000041730,ENSMUSG00000027620,ENSMUSG00000032350,ENSMUSG00000019907,ENSMUSG00000038393,ENSMUSG00000045608,ENSMUSG00000059474,ENSMUSG00000026349,…
GO:BP	cellular biosynthetic process	GO:0044249	0.000017158595027501613	4.7655182757404315	5587	922	319	21272	ENSMUSG00000021250,ENSMUSG00000025153,ENSMUSG00000030201,ENSMUSG00000027318,ENSMUSG00000031299,ENSMUSG00000095320,ENSMUSG00000094686,ENSMUSG00000045954,ENSMUSG00000028957,ENSMUSG00000026473,ENSMUSG00000036572,ENSMUSG00000060336,ENSMUSG00000021748,ENSMUSG00000021765,ENSMUSG00000035150,ENSMUSG00000032492,ENSMUSG00000024042,ENSMUSG00000020917,ENSMUSG00000021025,ENSMUSG00000064357,ENSMUSG00000041730,…
GO:BP	gene expression	GO:0010467	0.000023720121412783483	4.624883092341209	5752	922	326	21272	ENSMUSG00000021250,ENSMUSG00000030201,ENSMUSG00000027318,ENSMUSG00000068614,ENSMUSG00000055254,ENSMUSG00000109764,ENSMUSG00000045954,ENSMUSG00000028957,ENSMUSG00000008734,ENSMUSG00000036572,ENSMUSG00000048058,ENSMUSG00000060336,ENSMUSG00000021765,ENSMUSG00000010608,ENSMUSG00000027474,ENSMUSG00000035150,ENSMUSG00000024042,ENSMUSG00000029439,ENSMUSG00000021025,ENSMUSG00000039218,ENSMUSG00000041730,…
GO:BP	positive regulation of metabolic process	GO:0009893	0.000037122369146266155	4.430364314933856	3799	922	231	21272	ENSMUSG00000021250,ENSMUSG00000030201,ENSMUSG00000068614,ENSMUSG00000095320,ENSMUSG00000094686,ENSMUSG00000055254,ENSMUSG00000045954,ENSMUSG00000042249,ENSMUSG00000008734,ENSMUSG00000036572,ENSMUSG00000027474,ENSMUSG00000035150,ENSMUSG00000032492,ENSMUSG00000021025,ENSMUSG00000027620,ENSMUSG00000019966,ENSMUSG00000032350,ENSMUSG00000066058,ENSMUSG00000004814,ENSMUSG00000019907,ENSMUSG00000047139,…
GO:BP	regulation of cellular macromolecule biosynthetic process	GO:2000112	0.00006974083199110511	4.15651287590196	3766	922	228	21272	ENSMUSG00000021250,ENSMUSG00000030201,ENSMUSG00000095320,ENSMUSG00000094686,ENSMUSG00000045954,ENSMUSG00000028957,ENSMUSG00000036572,ENSMUSG00000060336,ENSMUSG00000021765,ENSMUSG00000035150,ENSMUSG00000024042,ENSMUSG00000021025,ENSMUSG00000041730,ENSMUSG00000032350,ENSMUSG00000019907,ENSMUSG00000038393,ENSMUSG00000045608,ENSMUSG00000059474,ENSMUSG00000026349,ENSMUSG00000021779,ENSMUSG00000057098,…
GO:BP	negative regulation of cellular process	GO:0048523	0.00007340497155143104	4.134274525312331	5006	922	288	21272	ENSMUSG00000050069,ENSMUSG00000030201,ENSMUSG00000068614,ENSMUSG00000095320,ENSMUSG00000094686,ENSMUSG00000055254,ENSMUSG00000030671,ENSMUSG00000028957,ENSMUSG00000001300,ENSMUSG00000042249,ENSMUSG00000040265,ENSMUSG00000021765,ENSMUSG00000027474,ENSMUSG00000032492,ENSMUSG00000024042,ENSMUSG00000029439,ENSMUSG00000021025,ENSMUSG00000022419,ENSMUSG00000019966,ENSMUSG00000034614,ENSMUSG00000040268,…
GO:BP	organic substance biosynthetic process	GO:1901576	0.00012401107633185836	3.906539523104104	5689	922	319	21272	ENSMUSG00000021250,ENSMUSG00000025153,ENSMUSG00000030201,ENSMUSG00000027318,ENSMUSG00000031299,ENSMUSG00000095320,ENSMUSG00000094686,ENSMUSG00000045954,ENSMUSG00000028957,ENSMUSG00000026473,ENSMUSG00000036572,ENSMUSG00000060336,ENSMUSG00000021748,ENSMUSG00000021765,ENSMUSG00000035150,ENSMUSG00000032492,ENSMUSG00000024042,ENSMUSG00000020917,ENSMUSG00000021025,ENSMUSG00000064357,ENSMUSG00000041730,…
GO:BP	regulation of mRNA processing	GO:0050684	0.00015462933033892585	3.810708124931349	155	922	24	21272	ENSMUSG00000010608,ENSMUSG00000029439,ENSMUSG00000021047,ENSMUSG00000027620,ENSMUSG00000032580,ENSMUSG00000025576,ENSMUSG00000022961,ENSMUSG00000032621,ENSMUSG00000042625,ENSMUSG00000043962,ENSMUSG00000029062,ENSMUSG00000042396,ENSMUSG00000038374,ENSMUSG00000000838,ENSMUSG00000061479,ENSMUSG00000048109,ENSMUSG00000024097,ENSMUSG00000033760,ENSMUSG00000021650,ENSMUSG00000018446,ENSMUSG00000022858,…
GO:BP	macromolecule biosynthetic process	GO:0009059	0.00021107127501672794	3.675570866410801	4766	922	274	21272	ENSMUSG00000021250,ENSMUSG00000030201,ENSMUSG00000027318,ENSMUSG00000095320,ENSMUSG00000094686,ENSMUSG00000045954,ENSMUSG00000028957,ENSMUSG00000026473,ENSMUSG00000036572,ENSMUSG00000060336,ENSMUSG00000021765,ENSMUSG00000035150,ENSMUSG00000024042,ENSMUSG00000021025,ENSMUSG00000041730,ENSMUSG00000027620,ENSMUSG00000032350,ENSMUSG00000019907,ENSMUSG00000038393,ENSMUSG00000045608,ENSMUSG00000059474,…
GO:BP	biosynthetic process	GO:0009058	0.00022366643388250842	3.6503991865488583	5785	922	322	21272	ENSMUSG00000021250,ENSMUSG00000025153,ENSMUSG00000030201,ENSMUSG00000027318,ENSMUSG00000031299,ENSMUSG00000095320,ENSMUSG00000094686,ENSMUSG00000045954,ENSMUSG00000028957,ENSMUSG00000026473,ENSMUSG00000036572,ENSMUSG00000060336,ENSMUSG00000021748,ENSMUSG00000021765,ENSMUSG00000035150,ENSMUSG00000032492,ENSMUSG00000024042,ENSMUSG00000020917,ENSMUSG00000021025,ENSMUSG00000064357,ENSMUSG00000041730,…
GO:BP	regulation of mRNA metabolic process	GO:1903311	0.00024310324484839727	3.614209244322651	258	922	32	21272	ENSMUSG00000010608,ENSMUSG00000029439,ENSMUSG00000021047,ENSMUSG00000027620,ENSMUSG00000032580,ENSMUSG00000025576,ENSMUSG00000022961,ENSMUSG00000032621,ENSMUSG00000042625,ENSMUSG00000078485,ENSMUSG00000052707,ENSMUSG00000043962,ENSMUSG00000037331,ENSMUSG00000029062,ENSMUSG00000042396,ENSMUSG00000037316,ENSMUSG00000038374,ENSMUSG00000000838,ENSMUSG00000061479,ENSMUSG00000048109,ENSMUSG00000024097,…
GO:BP	cellular macromolecule biosynthetic process	GO:0034645	0.000339148042768385	3.4696106849157595	4623	922	266	21272	ENSMUSG00000021250,ENSMUSG00000030201,ENSMUSG00000095320,ENSMUSG00000094686,ENSMUSG00000045954,ENSMUSG00000028957,ENSMUSG00000026473,ENSMUSG00000036572,ENSMUSG00000060336,ENSMUSG00000021765,ENSMUSG00000035150,ENSMUSG00000024042,ENSMUSG00000021025,ENSMUSG00000041730,ENSMUSG00000027620,ENSMUSG00000032350,ENSMUSG00000019907,ENSMUSG00000038393,ENSMUSG00000045608,ENSMUSG00000059474,ENSMUSG00000026349,…
GO:BP	RNA splicing	GO:0008380	0.00040497368756942586	3.392573193364668	389	922	41	21272	ENSMUSG00000010608,ENSMUSG00000029439,ENSMUSG00000039218,ENSMUSG00000021047,ENSMUSG00000027620,ENSMUSG00000032580,ENSMUSG00000055436,ENSMUSG00000025576,ENSMUSG00000022961,ENSMUSG00000032621,ENSMUSG00000020385,ENSMUSG00000043962,ENSMUSG00000092607,ENSMUSG00000024287,ENSMUSG00000031107,ENSMUSG00000042396,ENSMUSG00000032612,ENSMUSG00000057572,ENSMUSG00000020715,ENSMUSG00000038374,ENSMUSG00000027014,…
GO:BP	regulation of RNA splicing	GO:0043484	0.00044690011980056	3.3497895289182598	152	922	23	21272	ENSMUSG00000010608,ENSMUSG00000029439,ENSMUSG00000027620,ENSMUSG00000032580,ENSMUSG00000025576,ENSMUSG00000022961,ENSMUSG00000032621,ENSMUSG00000020385,ENSMUSG00000043962,ENSMUSG00000042396,ENSMUSG00000020715,ENSMUSG00000038374,ENSMUSG00000000838,ENSMUSG00000048109,ENSMUSG00000024097,ENSMUSG00000033760,ENSMUSG00000018446,ENSMUSG00000068917,ENSMUSG00000022858,ENSMUSG00000043535,ENSMUSG00000063511,…
GO:BP	macromolecule modification	GO:0043412	0.00046739889464722403	3.3303123190066475	3997	922	235	21272	ENSMUSG00000030201,ENSMUSG00000095320,ENSMUSG00000094686,ENSMUSG00000030697,ENSMUSG00000055254,ENSMUSG00000015542,ENSMUSG00000026473,ENSMUSG00000042249,ENSMUSG00000008734,ENSMUSG00000024042,ENSMUSG00000022419,ENSMUSG00000019966,ENSMUSG00000032350,ENSMUSG00000066058,ENSMUSG00000004814,ENSMUSG00000022490,ENSMUSG00000019907,ENSMUSG00000047139,ENSMUSG00000020154,ENSMUSG00000043154,ENSMUSG00000022020,…
GO:BP	positive regulation of macromolecule metabolic process	GO:0010604	0.0006703538961802789	3.1736958621030418	3504	922	210	21272	ENSMUSG00000021250,ENSMUSG00000030201,ENSMUSG00000068614,ENSMUSG00000095320,ENSMUSG00000094686,ENSMUSG00000055254,ENSMUSG00000045954,ENSMUSG00000042249,ENSMUSG00000008734,ENSMUSG00000036572,ENSMUSG00000027474,ENSMUSG00000035150,ENSMUSG00000021025,ENSMUSG00000027620,ENSMUSG00000019966,ENSMUSG00000032350,ENSMUSG00000066058,ENSMUSG00000004814,ENSMUSG00000019907,ENSMUSG00000047139,ENSMUSG00000043154,…
GO:BP	mRNA processing	GO:0006397	0.0006793093146947913	3.167932430319013	471	922	46	21272	ENSMUSG00000010608,ENSMUSG00000029439,ENSMUSG00000039218,ENSMUSG00000021047,ENSMUSG00000027620,ENSMUSG00000032580,ENSMUSG00000025576,ENSMUSG00000022961,ENSMUSG00000032621,ENSMUSG00000042625,ENSMUSG00000043962,ENSMUSG00000097392,ENSMUSG00000092607,ENSMUSG00000029062,ENSMUSG00000027176,ENSMUSG00000024287,ENSMUSG00000031107,ENSMUSG00000041328,ENSMUSG00000042396,ENSMUSG00000032612,ENSMUSG00000034022,…
GO:BP	regulation of mRNA splicing, via spliceosome	GO:0048024	0.0013101221261998502	2.882688218647635	115	922	19	21272	ENSMUSG00000010608,ENSMUSG00000029439,ENSMUSG00000027620,ENSMUSG00000032580,ENSMUSG00000025576,ENSMUSG00000022961,ENSMUSG00000032621,ENSMUSG00000043962,ENSMUSG00000042396,ENSMUSG00000038374,ENSMUSG00000000838,ENSMUSG00000048109,ENSMUSG00000024097,ENSMUSG00000033760,ENSMUSG00000018446,ENSMUSG00000022858,ENSMUSG00000063511,ENSMUSG00000069565,ENSMUSG00000027680
GO:BP	RNA processing	GO:0006396	0.001399444985440944	2.8540441697158925	856	922	69	21272	ENSMUSG00000010608,ENSMUSG00000029439,ENSMUSG00000039218,ENSMUSG00000021047,ENSMUSG00000027620,ENSMUSG00000032580,ENSMUSG00000055436,ENSMUSG00000025576,ENSMUSG00000022961,ENSMUSG00000032621,ENSMUSG00000042625,ENSMUSG00000042742,ENSMUSG00000020385,ENSMUSG00000034610,ENSMUSG00000035597,ENSMUSG00000043962,ENSMUSG00000000708,ENSMUSG00000097392,ENSMUSG00000092607,ENSMUSG00000029062,ENSMUSG00000027176,…
GO:BP	regulation of biological process	GO:0050789	0.0014078888407038012	2.8514316333861665	12647	922	619	21272	ENSMUSG00000021250,ENSMUSG00000050069,ENSMUSG00000030201,ENSMUSG00000027318,ENSMUSG00000068614,ENSMUSG00000095320,ENSMUSG00000094686,ENSMUSG00000020250,ENSMUSG00000030697,ENSMUSG00000055254,ENSMUSG00000066705,ENSMUSG00000030671,ENSMUSG00000039167,ENSMUSG00000018395,ENSMUSG00000022790,ENSMUSG00000109764,ENSMUSG00000045954,ENSMUSG00000028957,ENSMUSG00000032017,ENSMUSG00000030166,ENSMUSG00000026473,…
GO:BP	cellular protein modification process	GO:0006464	0.0019132027583633844	2.718239001654802	3820	922	223	21272	ENSMUSG00000030201,ENSMUSG00000095320,ENSMUSG00000094686,ENSMUSG00000030697,ENSMUSG00000055254,ENSMUSG00000015542,ENSMUSG00000026473,ENSMUSG00000042249,ENSMUSG00000008734,ENSMUSG00000024042,ENSMUSG00000022419,ENSMUSG00000019966,ENSMUSG00000032350,ENSMUSG00000066058,ENSMUSG00000004814,ENSMUSG00000022490,ENSMUSG00000019907,ENSMUSG00000047139,ENSMUSG00000020154,ENSMUSG00000043154,ENSMUSG00000022020,…
GO:BP	protein modification process	GO:0036211	0.0019132027583633844	2.718239001654802	3820	922	223	21272	ENSMUSG00000030201,ENSMUSG00000095320,ENSMUSG00000094686,ENSMUSG00000030697,ENSMUSG00000055254,ENSMUSG00000015542,ENSMUSG00000026473,ENSMUSG00000042249,ENSMUSG00000008734,ENSMUSG00000024042,ENSMUSG00000022419,ENSMUSG00000019966,ENSMUSG00000032350,ENSMUSG00000066058,ENSMUSG00000004814,ENSMUSG00000022490,ENSMUSG00000019907,ENSMUSG00000047139,ENSMUSG00000020154,ENSMUSG00000043154,ENSMUSG00000022020,…
GO:BP	heterocycle biosynthetic process	GO:0018130	0.0021025014013950427	2.677263706056599	3969	922	230	21272	ENSMUSG00000021250,ENSMUSG00000030201,ENSMUSG00000031299,ENSMUSG00000045954,ENSMUSG00000028957,ENSMUSG00000060336,ENSMUSG00000021748,ENSMUSG00000021765,ENSMUSG00000024042,ENSMUSG00000020917,ENSMUSG00000021025,ENSMUSG00000064357,ENSMUSG00000041730,ENSMUSG00000027620,ENSMUSG00000032350,ENSMUSG00000064356,ENSMUSG00000019907,ENSMUSG00000038393,ENSMUSG00000045608,ENSMUSG00000059474,ENSMUSG00000026349,…
GO:BP	aromatic compound biosynthetic process	GO:0019438	0.0026537618073031897	2.576138060528172	3981	922	230	21272	ENSMUSG00000021250,ENSMUSG00000030201,ENSMUSG00000031299,ENSMUSG00000045954,ENSMUSG00000028957,ENSMUSG00000060336,ENSMUSG00000021748,ENSMUSG00000021765,ENSMUSG00000024042,ENSMUSG00000020917,ENSMUSG00000021025,ENSMUSG00000064357,ENSMUSG00000041730,ENSMUSG00000027620,ENSMUSG00000032350,ENSMUSG00000064356,ENSMUSG00000019907,ENSMUSG00000038393,ENSMUSG00000045608,ENSMUSG00000059474,ENSMUSG00000026349,…
GO:BP	nucleobase-containing compound biosynthetic process	GO:0034654	0.003136009568689782	2.503622620852768	3907	922	226	21272	ENSMUSG00000021250,ENSMUSG00000030201,ENSMUSG00000031299,ENSMUSG00000045954,ENSMUSG00000028957,ENSMUSG00000060336,ENSMUSG00000021748,ENSMUSG00000021765,ENSMUSG00000024042,ENSMUSG00000020917,ENSMUSG00000021025,ENSMUSG00000064357,ENSMUSG00000041730,ENSMUSG00000027620,ENSMUSG00000032350,ENSMUSG00000064356,ENSMUSG00000019907,ENSMUSG00000038393,ENSMUSG00000045608,ENSMUSG00000059474,ENSMUSG00000026349,…
GO:BP	positive regulation of cellular metabolic process	GO:0031325	0.0032022592304893917	2.494543513823947	3355	922	199	21272	ENSMUSG00000021250,ENSMUSG00000030201,ENSMUSG00000095320,ENSMUSG00000094686,ENSMUSG00000055254,ENSMUSG00000045954,ENSMUSG00000042249,ENSMUSG00000008734,ENSMUSG00000036572,ENSMUSG00000035150,ENSMUSG00000032492,ENSMUSG00000021025,ENSMUSG00000027620,ENSMUSG00000019966,ENSMUSG00000032350,ENSMUSG00000066058,ENSMUSG00000004814,ENSMUSG00000019907,ENSMUSG00000047139,ENSMUSG00000026349,ENSMUSG00000021779,…
GO:BP	cellular nitrogen compound biosynthetic process	GO:0044271	0.003995703053996998	2.3984067944206298	4608	922	259	21272	ENSMUSG00000021250,ENSMUSG00000030201,ENSMUSG00000031299,ENSMUSG00000045954,ENSMUSG00000028957,ENSMUSG00000036572,ENSMUSG00000060336,ENSMUSG00000021748,ENSMUSG00000021765,ENSMUSG00000035150,ENSMUSG00000024042,ENSMUSG00000020917,ENSMUSG00000021025,ENSMUSG00000064357,ENSMUSG00000041730,ENSMUSG00000027620,ENSMUSG00000032350,ENSMUSG00000064356,ENSMUSG00000019907,ENSMUSG00000038393,ENSMUSG00000045608,…
GO:BP	regulation of nucleic acid-templated transcription	GO:1903506	0.0040961439829026265	2.387624785947978	3367	922	199	21272	ENSMUSG00000021250,ENSMUSG00000030201,ENSMUSG00000045954,ENSMUSG00000028957,ENSMUSG00000060336,ENSMUSG00000021765,ENSMUSG00000024042,ENSMUSG00000021025,ENSMUSG00000041730,ENSMUSG00000027620,ENSMUSG00000032350,ENSMUSG00000019907,ENSMUSG00000038393,ENSMUSG00000045608,ENSMUSG00000059474,ENSMUSG00000026349,ENSMUSG00000021779,ENSMUSG00000057098,ENSMUSG00000029629,ENSMUSG00000042851,ENSMUSG00000039509,…
GO:BP	regulation of RNA biosynthetic process	GO:2001141	0.004443546706486583	2.352270250566537	3371	922	199	21272	ENSMUSG00000021250,ENSMUSG00000030201,ENSMUSG00000045954,ENSMUSG00000028957,ENSMUSG00000060336,ENSMUSG00000021765,ENSMUSG00000024042,ENSMUSG00000021025,ENSMUSG00000041730,ENSMUSG00000027620,ENSMUSG00000032350,ENSMUSG00000019907,ENSMUSG00000038393,ENSMUSG00000045608,ENSMUSG00000059474,ENSMUSG00000026349,ENSMUSG00000021779,ENSMUSG00000057098,ENSMUSG00000029629,ENSMUSG00000042851,ENSMUSG00000039509,…
GO:BP	alternative mRNA splicing, via spliceosome	GO:0000380	0.004704111899268264	2.3275223560099945	81	922	15	21272	ENSMUSG00000010608,ENSMUSG00000029439,ENSMUSG00000032580,ENSMUSG00000025576,ENSMUSG00000032621,ENSMUSG00000043962,ENSMUSG00000092607,ENSMUSG00000042396,ENSMUSG00000038374,ENSMUSG00000000838,ENSMUSG00000048109,ENSMUSG00000024097,ENSMUSG00000033760,ENSMUSG00000022858,ENSMUSG00000027680
GO:BP	cellular protein metabolic process	GO:0044267	0.004945760657752949	2.3057669044592073	4937	922	274	21272	ENSMUSG00000030201,ENSMUSG00000095320,ENSMUSG00000094686,ENSMUSG00000030697,ENSMUSG00000055254,ENSMUSG00000015542,ENSMUSG00000026473,ENSMUSG00000042249,ENSMUSG00000008734,ENSMUSG00000036572,ENSMUSG00000035150,ENSMUSG00000024042,ENSMUSG00000021025,ENSMUSG00000022419,ENSMUSG00000019966,ENSMUSG00000032350,ENSMUSG00000066058,ENSMUSG00000004814,ENSMUSG00000022490,ENSMUSG00000019907,ENSMUSG00000047139,…
GO:BP	RNA biosynthetic process	GO:0032774	0.005650799775262295	2.247890080781959	3485	922	204	21272	ENSMUSG00000021250,ENSMUSG00000030201,ENSMUSG00000045954,ENSMUSG00000028957,ENSMUSG00000060336,ENSMUSG00000021765,ENSMUSG00000024042,ENSMUSG00000021025,ENSMUSG00000041730,ENSMUSG00000027620,ENSMUSG00000032350,ENSMUSG00000019907,ENSMUSG00000038393,ENSMUSG00000045608,ENSMUSG00000059474,ENSMUSG00000026349,ENSMUSG00000021779,ENSMUSG00000057098,ENSMUSG00000029629,ENSMUSG00000042851,ENSMUSG00000039509,…
GO:BP	RNA splicing, via transesterification reactions with bulged adenosine as nucleophile	GO:0000377	0.005841379206802223	2.2334845996024466	283	922	31	21272	ENSMUSG00000010608,ENSMUSG00000029439,ENSMUSG00000039218,ENSMUSG00000021047,ENSMUSG00000027620,ENSMUSG00000032580,ENSMUSG00000025576,ENSMUSG00000022961,ENSMUSG00000032621,ENSMUSG00000043962,ENSMUSG00000092607,ENSMUSG00000031107,ENSMUSG00000042396,ENSMUSG00000032612,ENSMUSG00000038374,ENSMUSG00000027014,ENSMUSG00000000838,ENSMUSG00000021938,ENSMUSG00000061479,ENSMUSG00000048109,ENSMUSG00000024097,…
GO:BP	mRNA splicing, via spliceosome	GO:0000398	0.005841379206802223	2.2334845996024466	283	922	31	21272	ENSMUSG00000010608,ENSMUSG00000029439,ENSMUSG00000039218,ENSMUSG00000021047,ENSMUSG00000027620,ENSMUSG00000032580,ENSMUSG00000025576,ENSMUSG00000022961,ENSMUSG00000032621,ENSMUSG00000043962,ENSMUSG00000092607,ENSMUSG00000031107,ENSMUSG00000042396,ENSMUSG00000032612,ENSMUSG00000038374,ENSMUSG00000027014,ENSMUSG00000000838,ENSMUSG00000021938,ENSMUSG00000061479,ENSMUSG00000048109,ENSMUSG00000024097,…
GO:BP	RNA splicing, via transesterification reactions	GO:0000375	0.005841379206802223	2.2334845996024466	283	922	31	21272	ENSMUSG00000010608,ENSMUSG00000029439,ENSMUSG00000039218,ENSMUSG00000021047,ENSMUSG00000027620,ENSMUSG00000032580,ENSMUSG00000025576,ENSMUSG00000022961,ENSMUSG00000032621,ENSMUSG00000043962,ENSMUSG00000092607,ENSMUSG00000031107,ENSMUSG00000042396,ENSMUSG00000032612,ENSMUSG00000038374,ENSMUSG00000027014,ENSMUSG00000000838,ENSMUSG00000021938,ENSMUSG00000061479,ENSMUSG00000048109,ENSMUSG00000024097,…
GO:BP	positive regulation of nitrogen compound metabolic process	GO:0051173	0.006079242130032877	2.21615055876344	3163	922	188	21272	ENSMUSG00000021250,ENSMUSG00000030201,ENSMUSG00000095320,ENSMUSG00000094686,ENSMUSG00000055254,ENSMUSG00000045954,ENSMUSG00000042249,ENSMUSG00000008734,ENSMUSG00000036572,ENSMUSG00000035150,ENSMUSG00000021025,ENSMUSG00000027620,ENSMUSG00000019966,ENSMUSG00000032350,ENSMUSG00000066058,ENSMUSG00000004814,ENSMUSG00000019907,ENSMUSG00000047139,ENSMUSG00000043154,ENSMUSG00000026349,ENSMUSG00000021779,…
GO:BP	regulation of GTPase activity	GO:0043087	0.00703931503259228	2.1524695982496715	434	922	41	21272	ENSMUSG00000095320,ENSMUSG00000094686,ENSMUSG00000055254,ENSMUSG00000023015,ENSMUSG00000004814,ENSMUSG00000025810,ENSMUSG00000036452,ENSMUSG00000026235,ENSMUSG00000024381,ENSMUSG00000036995,ENSMUSG00000025531,ENSMUSG00000031558,ENSMUSG00000030844,ENSMUSG00000024043,ENSMUSG00000035151,ENSMUSG00000016128,ENSMUSG00000056917,ENSMUSG00000048960,ENSMUSG00000040940,ENSMUSG00000026812,ENSMUSG00000039976,…
GO:BP	organelle organization	GO:0006996	0.00704163306374293	2.1523266095617206	3681	922	213	21272	ENSMUSG00000068614,ENSMUSG00000095320,ENSMUSG00000094686,ENSMUSG00000018395,ENSMUSG00000027959,ENSMUSG00000040265,ENSMUSG00000033768,ENSMUSG00000029405,ENSMUSG00000023015,ENSMUSG00000032350,ENSMUSG00000066058,ENSMUSG00000004814,ENSMUSG00000019907,ENSMUSG00000047139,ENSMUSG00000059474,ENSMUSG00000018417,ENSMUSG00000060860,ENSMUSG00000039509,ENSMUSG00000025810,ENSMUSG00000025609,ENSMUSG00000036452,…
GO:BP	positive regulation of biological process	GO:0048518	0.008184165961589555	2.087025572420071	6258	922	334	21272	ENSMUSG00000021250,ENSMUSG00000030201,ENSMUSG00000068614,ENSMUSG00000095320,ENSMUSG00000094686,ENSMUSG00000020250,ENSMUSG00000055254,ENSMUSG00000018395,ENSMUSG00000022790,ENSMUSG00000109764,ENSMUSG00000045954,ENSMUSG00000026473,ENSMUSG00000001300,ENSMUSG00000042249,ENSMUSG00000040265,ENSMUSG00000008734,ENSMUSG00000036572,ENSMUSG00000021765,ENSMUSG00000027474,ENSMUSG00000035150,ENSMUSG00000032492,…
GO:BP	nucleic acid-templated transcription	GO:0097659	0.009767832559424686	2.0102017936926964	3472	922	202	21272	ENSMUSG00000021250,ENSMUSG00000030201,ENSMUSG00000045954,ENSMUSG00000028957,ENSMUSG00000060336,ENSMUSG00000021765,ENSMUSG00000024042,ENSMUSG00000021025,ENSMUSG00000041730,ENSMUSG00000027620,ENSMUSG00000032350,ENSMUSG00000019907,ENSMUSG00000038393,ENSMUSG00000045608,ENSMUSG00000059474,ENSMUSG00000026349,ENSMUSG00000021779,ENSMUSG00000057098,ENSMUSG00000029629,ENSMUSG00000042851,ENSMUSG00000039509,…
GO:BP	regulation of transcription, DNA-templated	GO:0006355	0.010077883217972075	1.996630678534742	3310	922	194	21272	ENSMUSG00000021250,ENSMUSG00000030201,ENSMUSG00000045954,ENSMUSG00000028957,ENSMUSG00000060336,ENSMUSG00000021765,ENSMUSG00000024042,ENSMUSG00000021025,ENSMUSG00000041730,ENSMUSG00000032350,ENSMUSG00000019907,ENSMUSG00000038393,ENSMUSG00000045608,ENSMUSG00000059474,ENSMUSG00000026349,ENSMUSG00000021779,ENSMUSG00000057098,ENSMUSG00000029629,ENSMUSG00000042851,ENSMUSG00000039509,ENSMUSG00000001657,…
GO:BP	organic cyclic compound biosynthetic process	GO:1901362	0.010086767109680171	1.996248006350143	4115	922	233	21272	ENSMUSG00000021250,ENSMUSG00000030201,ENSMUSG00000031299,ENSMUSG00000045954,ENSMUSG00000028957,ENSMUSG00000060336,ENSMUSG00000021748,ENSMUSG00000021765,ENSMUSG00000024042,ENSMUSG00000020917,ENSMUSG00000021025,ENSMUSG00000064357,ENSMUSG00000041730,ENSMUSG00000027620,ENSMUSG00000032350,ENSMUSG00000064356,ENSMUSG00000019907,ENSMUSG00000038393,ENSMUSG00000045608,ENSMUSG00000059474,ENSMUSG00000026349,…
GO:BP	actin filament organization	GO:0007015	0.010184075282714105	1.992078398951173	425	922	40	21272	ENSMUSG00000068614,ENSMUSG00000095320,ENSMUSG00000094686,ENSMUSG00000004814,ENSMUSG00000018417,ENSMUSG00000025810,ENSMUSG00000024381,ENSMUSG00000025372,ENSMUSG00000042099,ENSMUSG00000036995,ENSMUSG00000068270,ENSMUSG00000031558,ENSMUSG00000061665,ENSMUSG00000032475,ENSMUSG00000024043,ENSMUSG00000031284,ENSMUSG00000025026,ENSMUSG00000027805,ENSMUSG00000037316,ENSMUSG00000072115,ENSMUSG00000029674,…
GO:BP	system development	GO:0048731	0.010291512164645102	1.987520808278247	4768	922	264	21272	ENSMUSG00000021250,ENSMUSG00000025153,ENSMUSG00000030201,ENSMUSG00000068614,ENSMUSG00000095320,ENSMUSG00000094686,ENSMUSG00000055254,ENSMUSG00000030671,ENSMUSG00000018395,ENSMUSG00000026473,ENSMUSG00000001300,ENSMUSG00000040265,ENSMUSG00000008734,ENSMUSG00000021765,ENSMUSG00000027474,ENSMUSG00000032492,ENSMUSG00000024042,ENSMUSG00000021025,ENSMUSG00000033768,ENSMUSG00000023015,ENSMUSG00000041730,…
GO:BP	transcription, DNA-templated	GO:0006351	0.011508090162649066	1.9389967441932887	3419	922	199	21272	ENSMUSG00000021250,ENSMUSG00000030201,ENSMUSG00000045954,ENSMUSG00000028957,ENSMUSG00000060336,ENSMUSG00000021765,ENSMUSG00000024042,ENSMUSG00000021025,ENSMUSG00000041730,ENSMUSG00000027620,ENSMUSG00000032350,ENSMUSG00000019907,ENSMUSG00000038393,ENSMUSG00000045608,ENSMUSG00000059474,ENSMUSG00000026349,ENSMUSG00000021779,ENSMUSG00000057098,ENSMUSG00000029629,ENSMUSG00000042851,ENSMUSG00000039509,…
GO:BP	transcription by RNA polymerase II	GO:0006366	0.013776420827023635	1.8608635993353426	1990	922	127	21272	ENSMUSG00000021250,ENSMUSG00000030201,ENSMUSG00000045954,ENSMUSG00000028957,ENSMUSG00000021765,ENSMUSG00000024042,ENSMUSG00000021025,ENSMUSG00000041730,ENSMUSG00000019907,ENSMUSG00000038393,ENSMUSG00000045608,ENSMUSG00000026349,ENSMUSG00000021779,ENSMUSG00000057098,ENSMUSG00000029629,ENSMUSG00000001657,ENSMUSG00000027720,ENSMUSG00000038692,ENSMUSG00000039706,ENSMUSG00000038253,ENSMUSG00000042625,…
GO:BP	actin filament-based process	GO:0030029	0.014944532298808629	1.8255176720081037	777	922	61	21272	ENSMUSG00000068614,ENSMUSG00000095320,ENSMUSG00000094686,ENSMUSG00000023015,ENSMUSG00000066058,ENSMUSG00000004814,ENSMUSG00000018417,ENSMUSG00000025810,ENSMUSG00000025609,ENSMUSG00000036452,ENSMUSG00000024381,ENSMUSG00000025372,ENSMUSG00000042099,ENSMUSG00000036995,ENSMUSG00000078485,ENSMUSG00000033420,ENSMUSG00000068270,ENSMUSG00000031558,ENSMUSG00000061665,ENSMUSG00000001552,ENSMUSG00000032475,…
GO:BP	regulation of cellular process	GO:0050794	0.01558334083192635	1.807339430531653	12126	922	590	21272	ENSMUSG00000021250,ENSMUSG00000050069,ENSMUSG00000030201,ENSMUSG00000027318,ENSMUSG00000068614,ENSMUSG00000095320,ENSMUSG00000094686,ENSMUSG00000020250,ENSMUSG00000030697,ENSMUSG00000055254,ENSMUSG00000066705,ENSMUSG00000030671,ENSMUSG00000039167,ENSMUSG00000018395,ENSMUSG00000022790,ENSMUSG00000045954,ENSMUSG00000028957,ENSMUSG00000032017,ENSMUSG00000030166,ENSMUSG00000026473,ENSMUSG00000001300,…
GO:BP	regulation of alternative mRNA splicing, via spliceosome	GO:0000381	0.01870509379804295	1.7280401096592897	69	922	13	21272	ENSMUSG00000010608,ENSMUSG00000032580,ENSMUSG00000025576,ENSMUSG00000032621,ENSMUSG00000043962,ENSMUSG00000042396,ENSMUSG00000038374,ENSMUSG00000000838,ENSMUSG00000048109,ENSMUSG00000024097,ENSMUSG00000033760,ENSMUSG00000022858,ENSMUSG00000027680
GO:BP	protein metabolic process	GO:0019538	0.02015577602229213	1.6956004763146344	5601	922	301	21272	ENSMUSG00000030201,ENSMUSG00000027318,ENSMUSG00000095320,ENSMUSG00000094686,ENSMUSG00000030697,ENSMUSG00000055254,ENSMUSG00000109764,ENSMUSG00000015542,ENSMUSG00000026473,ENSMUSG00000042249,ENSMUSG00000008734,ENSMUSG00000036572,ENSMUSG00000048058,ENSMUSG00000035150,ENSMUSG00000024042,ENSMUSG00000021025,ENSMUSG00000022419,ENSMUSG00000061068,ENSMUSG00000019966,ENSMUSG00000034614,ENSMUSG00000032350,…
GO:BP	organonitrogen compound metabolic process	GO:1901564	0.02078502878553481	1.6822493696956413	6429	922	339	21272	ENSMUSG00000025153,ENSMUSG00000030201,ENSMUSG00000027318,ENSMUSG00000031299,ENSMUSG00000095320,ENSMUSG00000094686,ENSMUSG00000020250,ENSMUSG00000030697,ENSMUSG00000055254,ENSMUSG00000109764,ENSMUSG00000015542,ENSMUSG00000026473,ENSMUSG00000042249,ENSMUSG00000008734,ENSMUSG00000036572,ENSMUSG00000048058,ENSMUSG00000021748,ENSMUSG00000035150,ENSMUSG00000024042,ENSMUSG00000020917,ENSMUSG00000021025,…
GO:BP	nervous system development	GO:0007399	0.02104192461034149	1.6769145397357728	2380	922	146	21272	ENSMUSG00000021250,ENSMUSG00000055254,ENSMUSG00000018395,ENSMUSG00000001300,ENSMUSG00000040265,ENSMUSG00000008734,ENSMUSG00000033768,ENSMUSG00000023015,ENSMUSG00000041730,ENSMUSG00000026442,ENSMUSG00000064351,ENSMUSG00000047139,ENSMUSG00000043154,ENSMUSG00000021779,ENSMUSG00000031785,ENSMUSG00000039509,ENSMUSG00000054263,ENSMUSG00000025810,ENSMUSG00000020859,ENSMUSG00000064363,ENSMUSG00000051243,…
GO:BP	regulation of actin filament organization	GO:0110053	0.0240683879564726	1.6185529967650027	274	922	29	21272	ENSMUSG00000095320,ENSMUSG00000094686,ENSMUSG00000004814,ENSMUSG00000025810,ENSMUSG00000024381,ENSMUSG00000025372,ENSMUSG00000042099,ENSMUSG00000036995,ENSMUSG00000031558,ENSMUSG00000032475,ENSMUSG00000024043,ENSMUSG00000031284,ENSMUSG00000025026,ENSMUSG00000027805,ENSMUSG00000037316,ENSMUSG00000029674,ENSMUSG00000026812,ENSMUSG00000039942,ENSMUSG00000042745,ENSMUSG00000002565,ENSMUSG00000032050,…
GO:BP	regulation of cellular component organization	GO:0051128	0.02428116690409579	1.6147304457750296	2446	922	149	21272	ENSMUSG00000095320,ENSMUSG00000094686,ENSMUSG00000055254,ENSMUSG00000018395,ENSMUSG00000001300,ENSMUSG00000040265,ENSMUSG00000008734,ENSMUSG00000029405,ENSMUSG00000031153,ENSMUSG00000032350,ENSMUSG00000066058,ENSMUSG00000004814,ENSMUSG00000047139,ENSMUSG00000025810,ENSMUSG00000025609,ENSMUSG00000051243,ENSMUSG00000025867,ENSMUSG00000026235,ENSMUSG00000024045,ENSMUSG00000027720,ENSMUSG00000024381,…
GO:BP	positive regulation of GTPase activity	GO:0043547	0.030472251220238767	1.5160954599088816	367	922	35	21272	ENSMUSG00000095320,ENSMUSG00000094686,ENSMUSG00000023015,ENSMUSG00000004814,ENSMUSG00000025810,ENSMUSG00000036452,ENSMUSG00000024381,ENSMUSG00000036995,ENSMUSG00000025531,ENSMUSG00000030844,ENSMUSG00000024043,ENSMUSG00000035151,ENSMUSG00000016128,ENSMUSG00000056917,ENSMUSG00000048960,ENSMUSG00000040940,ENSMUSG00000026812,ENSMUSG00000039976,ENSMUSG00000035392,ENSMUSG00000028468,ENSMUSG00000040146,…
GO:BP	regulation of cell projection organization	GO:0031344	0.03575391563840821	1.4466763889109582	782	922	60	21272	ENSMUSG00000095320,ENSMUSG00000094686,ENSMUSG00000055254,ENSMUSG00000001300,ENSMUSG00000040265,ENSMUSG00000008734,ENSMUSG00000047139,ENSMUSG00000025810,ENSMUSG00000051243,ENSMUSG00000026235,ENSMUSG00000027720,ENSMUSG00000042105,ENSMUSG00000025372,ENSMUSG00000031558,ENSMUSG00000000708,ENSMUSG00000032475,ENSMUSG00000037032,ENSMUSG00000039735,ENSMUSG00000020640,ENSMUSG00000015839,ENSMUSG00000036006,…
GO:BP	regulation of transcription by RNA polymerase II	GO:0006357	0.0372770636649155	1.428558304589203	1934	922	122	21272	ENSMUSG00000021250,ENSMUSG00000030201,ENSMUSG00000045954,ENSMUSG00000028957,ENSMUSG00000021765,ENSMUSG00000024042,ENSMUSG00000021025,ENSMUSG00000041730,ENSMUSG00000019907,ENSMUSG00000038393,ENSMUSG00000045608,ENSMUSG00000026349,ENSMUSG00000021779,ENSMUSG00000057098,ENSMUSG00000029629,ENSMUSG00000001657,ENSMUSG00000027720,ENSMUSG00000038692,ENSMUSG00000039706,ENSMUSG00000038253,ENSMUSG00000042625,…
GO:BP	multicellular organism development	GO:0007275	0.0415085497759984	1.381862439719136	5325	922	286	21272	ENSMUSG00000021250,ENSMUSG00000025153,ENSMUSG00000050069,ENSMUSG00000030201,ENSMUSG00000068614,ENSMUSG00000095320,ENSMUSG00000094686,ENSMUSG00000020250,ENSMUSG00000055254,ENSMUSG00000030671,ENSMUSG00000018395,ENSMUSG00000026473,ENSMUSG00000001300,ENSMUSG00000040265,ENSMUSG00000008734,ENSMUSG00000021765,ENSMUSG00000027474,ENSMUSG00000032492,ENSMUSG00000024042,ENSMUSG00000021025,ENSMUSG00000033768,…
GO:BP	biological regulation	GO:0065007	0.0416205497463139	1.3806921876944596	13274	922	635	21272	ENSMUSG00000021250,ENSMUSG00000050069,ENSMUSG00000030201,ENSMUSG00000027318,ENSMUSG00000068614,ENSMUSG00000095320,ENSMUSG00000094686,ENSMUSG00000020250,ENSMUSG00000030697,ENSMUSG00000055254,ENSMUSG00000066705,ENSMUSG00000030671,ENSMUSG00000039167,ENSMUSG00000018395,ENSMUSG00000022790,ENSMUSG00000109764,ENSMUSG00000045954,ENSMUSG00000028957,ENSMUSG00000032017,ENSMUSG00000030166,ENSMUSG00000026473,…
GO:BP	regulation of plasma membrane bounded cell projection organization	GO:0120035	0.04734030453076633	1.3247689526678994	772	922	59	21272	ENSMUSG00000095320,ENSMUSG00000094686,ENSMUSG00000055254,ENSMUSG00000001300,ENSMUSG00000040265,ENSMUSG00000008734,ENSMUSG00000047139,ENSMUSG00000025810,ENSMUSG00000051243,ENSMUSG00000026235,ENSMUSG00000027720,ENSMUSG00000042105,ENSMUSG00000025372,ENSMUSG00000031558,ENSMUSG00000000708,ENSMUSG00000032475,ENSMUSG00000037032,ENSMUSG00000039735,ENSMUSG00000020640,ENSMUSG00000015839,ENSMUSG00000036006,…
GO:CC	intracellular	GO:0005622	1.5714191378342138e-25	24.803707962018933	13902	923	753	21187	ENSMUSG00000021250,ENSMUSG00000025153,ENSMUSG00000030201,ENSMUSG00000031299,ENSMUSG00000068614,ENSMUSG00000020250,ENSMUSG00000051022,ENSMUSG00000030697,ENSMUSG00000055254,ENSMUSG00000030671,ENSMUSG00000039167,ENSMUSG00000018395,ENSMUSG00000021495,ENSMUSG00000064360,ENSMUSG00000045954,ENSMUSG00000028957,ENSMUSG00000032017,ENSMUSG00000027959,ENSMUSG00000030166,ENSMUSG00000022822,ENSMUSG00000026473,…
GO:CC	intracellular membrane-bounded organelle	GO:0043231	1.0922750418444695e-23	22.96166798973105	10495	923	613	21187	ENSMUSG00000021250,ENSMUSG00000025153,ENSMUSG00000030201,ENSMUSG00000031299,ENSMUSG00000020250,ENSMUSG00000051022,ENSMUSG00000030697,ENSMUSG00000055254,ENSMUSG00000021495,ENSMUSG00000064360,ENSMUSG00000045954,ENSMUSG00000028957,ENSMUSG00000032017,ENSMUSG00000030166,ENSMUSG00000026473,ENSMUSG00000042249,ENSMUSG00000040265,ENSMUSG00000008734,ENSMUSG00000035545,ENSMUSG00000036572,ENSMUSG00000021748,…
GO:CC	intracellular organelle	GO:0043229	7.504646913010823e-23	22.124669736110693	12220	923	681	21187	ENSMUSG00000021250,ENSMUSG00000025153,ENSMUSG00000030201,ENSMUSG00000031299,ENSMUSG00000068614,ENSMUSG00000020250,ENSMUSG00000051022,ENSMUSG00000030697,ENSMUSG00000055254,ENSMUSG00000039167,ENSMUSG00000018395,ENSMUSG00000021495,ENSMUSG00000064360,ENSMUSG00000045954,ENSMUSG00000028957,ENSMUSG00000032017,ENSMUSG00000027959,ENSMUSG00000030166,ENSMUSG00000026473,ENSMUSG00000042249,ENSMUSG00000040265,…
GO:CC	membrane-bounded organelle	GO:0043227	3.9846714632683707e-22	21.39960748043388	11238	923	639	21187	ENSMUSG00000021250,ENSMUSG00000025153,ENSMUSG00000030201,ENSMUSG00000031299,ENSMUSG00000020250,ENSMUSG00000051022,ENSMUSG00000030697,ENSMUSG00000055254,ENSMUSG00000039167,ENSMUSG00000021495,ENSMUSG00000064360,ENSMUSG00000045954,ENSMUSG00000028957,ENSMUSG00000032017,ENSMUSG00000030166,ENSMUSG00000026473,ENSMUSG00000042249,ENSMUSG00000040265,ENSMUSG00000008734,ENSMUSG00000035545,ENSMUSG00000036572,…
GO:CC	nucleus	GO:0005634	4.1854237920784783e-22	21.378260561268597	7002	923	452	21187	ENSMUSG00000021250,ENSMUSG00000031299,ENSMUSG00000020250,ENSMUSG00000030697,ENSMUSG00000021495,ENSMUSG00000045954,ENSMUSG00000028957,ENSMUSG00000032017,ENSMUSG00000030166,ENSMUSG00000042249,ENSMUSG00000008734,ENSMUSG00000035545,ENSMUSG00000036572,ENSMUSG00000021748,ENSMUSG00000021765,ENSMUSG00000010608,ENSMUSG00000032492,ENSMUSG00000042225,ENSMUSG00000024042,ENSMUSG00000020917,ENSMUSG00000029439,…
GO:CC	organelle	GO:0043226	4.0638518492326624e-21	20.39106213296664	12582	923	690	21187	ENSMUSG00000021250,ENSMUSG00000025153,ENSMUSG00000030201,ENSMUSG00000031299,ENSMUSG00000068614,ENSMUSG00000020250,ENSMUSG00000051022,ENSMUSG00000030697,ENSMUSG00000055254,ENSMUSG00000039167,ENSMUSG00000018395,ENSMUSG00000022790,ENSMUSG00000021495,ENSMUSG00000064360,ENSMUSG00000045954,ENSMUSG00000028957,ENSMUSG00000032017,ENSMUSG00000027959,ENSMUSG00000030166,ENSMUSG00000026473,ENSMUSG00000001300,…
GO:CC	nucleoplasm	GO:0005654	1.3904770752289626e-19	18.856836166946266	3461	923	265	21187	ENSMUSG00000021250,ENSMUSG00000020250,ENSMUSG00000030697,ENSMUSG00000021495,ENSMUSG00000045954,ENSMUSG00000008734,ENSMUSG00000036572,ENSMUSG00000021748,ENSMUSG00000010608,ENSMUSG00000042225,ENSMUSG00000020917,ENSMUSG00000023015,ENSMUSG00000039218,ENSMUSG00000021047,ENSMUSG00000027620,ENSMUSG00000040268,ENSMUSG00000031153,ENSMUSG00000074207,ENSMUSG00000026349,ENSMUSG00000021779,ENSMUSG00000057098,…
GO:CC	nuclear lumen	GO:0031981	3.23359432493444e-18	17.490314466029357	4120	923	296	21187	ENSMUSG00000021250,ENSMUSG00000031299,ENSMUSG00000020250,ENSMUSG00000030697,ENSMUSG00000021495,ENSMUSG00000045954,ENSMUSG00000008734,ENSMUSG00000036572,ENSMUSG00000021748,ENSMUSG00000010608,ENSMUSG00000042225,ENSMUSG00000020917,ENSMUSG00000023015,ENSMUSG00000039218,ENSMUSG00000021047,ENSMUSG00000027620,ENSMUSG00000040268,ENSMUSG00000031153,ENSMUSG00000019907,ENSMUSG00000074207,ENSMUSG00000026349,…
GO:CC	intracellular organelle lumen	GO:0070013	9.355171627563234e-16	15.028948240636453	4630	923	314	21187	ENSMUSG00000021250,ENSMUSG00000031299,ENSMUSG00000020250,ENSMUSG00000051022,ENSMUSG00000030697,ENSMUSG00000021495,ENSMUSG00000045954,ENSMUSG00000008734,ENSMUSG00000036572,ENSMUSG00000021748,ENSMUSG00000010608,ENSMUSG00000042225,ENSMUSG00000020917,ENSMUSG00000023015,ENSMUSG00000039218,ENSMUSG00000021047,ENSMUSG00000027620,ENSMUSG00000040268,ENSMUSG00000031153,ENSMUSG00000019907,ENSMUSG00000038393,…
GO:CC	organelle lumen	GO:0043233	9.669550774648728e-16	15.01459370178287	4631	923	314	21187	ENSMUSG00000021250,ENSMUSG00000031299,ENSMUSG00000020250,ENSMUSG00000051022,ENSMUSG00000030697,ENSMUSG00000021495,ENSMUSG00000045954,ENSMUSG00000008734,ENSMUSG00000036572,ENSMUSG00000021748,ENSMUSG00000010608,ENSMUSG00000042225,ENSMUSG00000020917,ENSMUSG00000023015,ENSMUSG00000039218,ENSMUSG00000021047,ENSMUSG00000027620,ENSMUSG00000040268,ENSMUSG00000031153,ENSMUSG00000019907,ENSMUSG00000038393,…
GO:CC	membrane-enclosed lumen	GO:0031974	9.669550774648728e-16	15.01459370178287	4631	923	314	21187	ENSMUSG00000021250,ENSMUSG00000031299,ENSMUSG00000020250,ENSMUSG00000051022,ENSMUSG00000030697,ENSMUSG00000021495,ENSMUSG00000045954,ENSMUSG00000008734,ENSMUSG00000036572,ENSMUSG00000021748,ENSMUSG00000010608,ENSMUSG00000042225,ENSMUSG00000020917,ENSMUSG00000023015,ENSMUSG00000039218,ENSMUSG00000021047,ENSMUSG00000027620,ENSMUSG00000040268,ENSMUSG00000031153,ENSMUSG00000019907,ENSMUSG00000038393,…
GO:CC	cytoplasm	GO:0005737	6.715946331844957e-9	8.172892783033797	10872	923	572	21187	ENSMUSG00000021250,ENSMUSG00000025153,ENSMUSG00000030201,ENSMUSG00000031299,ENSMUSG00000068614,ENSMUSG00000020250,ENSMUSG00000051022,ENSMUSG00000030697,ENSMUSG00000055254,ENSMUSG00000039167,ENSMUSG00000018395,ENSMUSG00000021495,ENSMUSG00000064360,ENSMUSG00000045954,ENSMUSG00000028957,ENSMUSG00000027959,ENSMUSG00000022822,ENSMUSG00000026473,ENSMUSG00000042249,ENSMUSG00000040265,ENSMUSG00000008734,…
GO:CC	cytosol	GO:0005829	9.727881780296166e-7	6.011981715875308	3727	923	232	21187	ENSMUSG00000021250,ENSMUSG00000025153,ENSMUSG00000020250,ENSMUSG00000030697,ENSMUSG00000055254,ENSMUSG00000018395,ENSMUSG00000045954,ENSMUSG00000027959,ENSMUSG00000026473,ENSMUSG00000042249,ENSMUSG00000008734,ENSMUSG00000036572,ENSMUSG00000035150,ENSMUSG00000024042,ENSMUSG00000020917,ENSMUSG00000021025,ENSMUSG00000029405,ENSMUSG00000040268,ENSMUSG00000031153,ENSMUSG00000032350,ENSMUSG00000019907,…
GO:CC	protein-containing complex	GO:0032991	0.00022158387234481487	3.6544618522763703	5309	923	296	21187	ENSMUSG00000021250,ENSMUSG00000030201,ENSMUSG00000031299,ENSMUSG00000030697,ENSMUSG00000055254,ENSMUSG00000030671,ENSMUSG00000018395,ENSMUSG00000064360,ENSMUSG00000015542,ENSMUSG00000032017,ENSMUSG00000030166,ENSMUSG00000026473,ENSMUSG00000040265,ENSMUSG00000008734,ENSMUSG00000036572,ENSMUSG00000021748,ENSMUSG00000035150,ENSMUSG00000032492,ENSMUSG00000021025,ENSMUSG00000033768,ENSMUSG00000029405,…
GO:CC	catalytic complex	GO:1902494	0.00032026525860937705	3.49449016971133	1372	923	98	21187	ENSMUSG00000031299,ENSMUSG00000030697,ENSMUSG00000064360,ENSMUSG00000021748,ENSMUSG00000039218,ENSMUSG00000032350,ENSMUSG00000064367,ENSMUSG00000064351,ENSMUSG00000019907,ENSMUSG00000064370,ENSMUSG00000043154,ENSMUSG00000022020,ENSMUSG00000026349,ENSMUSG00000060860,ENSMUSG00000064363,ENSMUSG00000025609,ENSMUSG00000041846,ENSMUSG00000027272,ENSMUSG00000031358,ENSMUSG00000025537,ENSMUSG00000025531,…
GO:CC	nuclear speck	GO:0016607	0.0015577571676181781	2.8075002417744614	393	923	38	21187	ENSMUSG00000021495,ENSMUSG00000010608,ENSMUSG00000039218,ENSMUSG00000027620,ENSMUSG00000055436,ENSMUSG00000028248,ENSMUSG00000039210,ENSMUSG00000041846,ENSMUSG00000022961,ENSMUSG00000032621,ENSMUSG00000021188,ENSMUSG00000043962,ENSMUSG00000092607,ENSMUSG00000020994,ENSMUSG00000037032,ENSMUSG00000024287,ENSMUSG00000020705,ENSMUSG00000031712,ENSMUSG00000029674,ENSMUSG00000038374,ENSMUSG00000027014,…
GO:CC	nuclear body	GO:0016604	0.0024720435753852027	2.6069438780886647	776	923	61	21187	ENSMUSG00000021495,ENSMUSG00000010608,ENSMUSG00000039218,ENSMUSG00000027620,ENSMUSG00000021779,ENSMUSG00000055436,ENSMUSG00000028248,ENSMUSG00000039210,ENSMUSG00000041846,ENSMUSG00000022961,ENSMUSG00000032621,ENSMUSG00000042625,ENSMUSG00000021188,ENSMUSG00000034525,ENSMUSG00000041992,ENSMUSG00000043962,ENSMUSG00000092607,ENSMUSG00000020994,ENSMUSG00000037032,ENSMUSG00000024287,ENSMUSG00000020705,…
GO:CC	postsynapse	GO:0098794	0.0024791467940696683	2.605697757230979	742	923	59	21187	ENSMUSG00000055254,ENSMUSG00000066705,ENSMUSG00000022790,ENSMUSG00000032017,ENSMUSG00000001300,ENSMUSG00000042249,ENSMUSG00000040265,ENSMUSG00000031340,ENSMUSG00000031153,ENSMUSG00000025810,ENSMUSG00000025609,ENSMUSG00000025867,ENSMUSG00000026235,ENSMUSG00000025372,ENSMUSG00000078485,ENSMUSG00000059003,ENSMUSG00000043411,ENSMUSG00000030844,ENSMUSG00000037032,ENSMUSG00000041695,ENSMUSG00000028402,…
GO:CC	non-membrane-bounded organelle	GO:0043228	0.004832626138055369	2.315816801480171	4392	923	244	21187	ENSMUSG00000031299,ENSMUSG00000068614,ENSMUSG00000020250,ENSMUSG00000030697,ENSMUSG00000018395,ENSMUSG00000021495,ENSMUSG00000027959,ENSMUSG00000042249,ENSMUSG00000040265,ENSMUSG00000008734,ENSMUSG00000036572,ENSMUSG00000029405,ENSMUSG00000023015,ENSMUSG00000021047,ENSMUSG00000027620,ENSMUSG00000019966,ENSMUSG00000019907,ENSMUSG00000021779,ENSMUSG00000018417,ENSMUSG00000039509,ENSMUSG00000025810,…
GO:CC	respirasome	GO:0070469	0.004966743711241008	2.3039282494401445	94	923	15	21187	ENSMUSG00000064360,ENSMUSG00000064358,ENSMUSG00000064367,ENSMUSG00000064351,ENSMUSG00000064370,ENSMUSG00000064368,ENSMUSG00000064354,ENSMUSG00000064363,ENSMUSG00000064341,ENSMUSG00000064345,ENSMUSG00000024248,ENSMUSG00000071654,ENSMUSG00000065947,ENSMUSG00000005510,ENSMUSG00000037916
GO:CC	intracellular non-membrane-bounded organelle	GO:0043232	0.0053379118494936645	2.2726286024470843	4377	923	243	21187	ENSMUSG00000031299,ENSMUSG00000068614,ENSMUSG00000020250,ENSMUSG00000030697,ENSMUSG00000018395,ENSMUSG00000021495,ENSMUSG00000027959,ENSMUSG00000042249,ENSMUSG00000040265,ENSMUSG00000008734,ENSMUSG00000036572,ENSMUSG00000029405,ENSMUSG00000023015,ENSMUSG00000021047,ENSMUSG00000027620,ENSMUSG00000019966,ENSMUSG00000019907,ENSMUSG00000021779,ENSMUSG00000018417,ENSMUSG00000039509,ENSMUSG00000025810,…
GO:CC	nucleolus	GO:0005730	0.01656415097280317	1.7808308198047398	898	923	65	21187	ENSMUSG00000031299,ENSMUSG00000020250,ENSMUSG00000021495,ENSMUSG00000008734,ENSMUSG00000036572,ENSMUSG00000021047,ENSMUSG00000019907,ENSMUSG00000039210,ENSMUSG00000024045,ENSMUSG00000039706,ENSMUSG00000006262,ENSMUSG00000042742,ENSMUSG00000034610,ENSMUSG00000061665,ENSMUSG00000036686,ENSMUSG00000020941,ENSMUSG00000004100,ENSMUSG00000070691,ENSMUSG00000022601,ENSMUSG00000029389,ENSMUSG00000025337,…
GO:CC	respiratory chain complex	GO:0098803	0.022684029112701603	1.6442798040117863	83	923	13	21187	ENSMUSG00000064360,ENSMUSG00000064358,ENSMUSG00000064367,ENSMUSG00000064351,ENSMUSG00000064370,ENSMUSG00000064354,ENSMUSG00000064363,ENSMUSG00000064341,ENSMUSG00000064345,ENSMUSG00000071654,ENSMUSG00000065947,ENSMUSG00000005510,ENSMUSG00000037916
GO:CC	mitochondrion	GO:0005739	0.024691260467763838	1.607456739139688	1814	923	113	21187	ENSMUSG00000025153,ENSMUSG00000031299,ENSMUSG00000020250,ENSMUSG00000064360,ENSMUSG00000026473,ENSMUSG00000040265,ENSMUSG00000021748,ENSMUSG00000042225,ENSMUSG00000020917,ENSMUSG00000064357,ENSMUSG00000032350,ENSMUSG00000064356,ENSMUSG00000064358,ENSMUSG00000064367,ENSMUSG00000064351,ENSMUSG00000038393,ENSMUSG00000074207,ENSMUSG00000009633,ENSMUSG00000064370,ENSMUSG00000064368,ENSMUSG00000053898,…
GO:CC	inner mitochondrial membrane protein complex	GO:0098800	0.026162812202964996	1.5823155761509757	133	923	17	21187	ENSMUSG00000064360,ENSMUSG00000064357,ENSMUSG00000064356,ENSMUSG00000064367,ENSMUSG00000064351,ENSMUSG00000064370,ENSMUSG00000064363,ENSMUSG00000064341,ENSMUSG00000064345,ENSMUSG00000071654,ENSMUSG00000065947,ENSMUSG00000013701,ENSMUSG00000005510,ENSMUSG00000020843,ENSMUSG00000027679,ENSMUSG00000039768,ENSMUSG00000037916
GO:CC	filopodium	GO:0030175	0.0328836124448599	1.4830204788846795	110	923	15	21187	ENSMUSG00000068614,ENSMUSG00000019966,ENSMUSG00000018417,ENSMUSG00000026235,ENSMUSG00000060703,ENSMUSG00000025372,ENSMUSG00000033420,ENSMUSG00000037032,ENSMUSG00000036006,ENSMUSG00000035863,ENSMUSG00000032050,ENSMUSG00000063450,ENSMUSG00000031972,ENSMUSG00000029203,ENSMUSG00000027680
GO:CC	cell junction	GO:0030054	0.03306708856023437	1.480604041490498	2063	923	125	21187	ENSMUSG00000030201,ENSMUSG00000068614,ENSMUSG00000055254,ENSMUSG00000066705,ENSMUSG00000018395,ENSMUSG00000022790,ENSMUSG00000032017,ENSMUSG00000026473,ENSMUSG00000001300,ENSMUSG00000042249,ENSMUSG00000040265,ENSMUSG00000033768,ENSMUSG00000031340,ENSMUSG00000031153,ENSMUSG00000026442,ENSMUSG00000022583,ENSMUSG00000066058,ENSMUSG00000047139,ENSMUSG00000025810,ENSMUSG00000028248,ENSMUSG00000025609,…
KEGG	Alzheimer disease	KEGG:05010	0.00790906254245605	2.1018749901769156	357	380	33	8359	ENSMUSG00000030201,ENSMUSG00000064360,ENSMUSG00000064357,ENSMUSG00000064356,ENSMUSG00000064358,ENSMUSG00000064367,ENSMUSG00000064351,ENSMUSG00000064370,ENSMUSG00000064368,ENSMUSG00000064354,ENSMUSG00000064363,ENSMUSG00000030287,ENSMUSG00000059003,ENSMUSG00000027665,ENSMUSG00000064341,ENSMUSG00000030751,ENSMUSG00000037032,ENSMUSG00000064345,ENSMUSG00000024248,ENSMUSG00000025199,ENSMUSG00000026202,…
KEGG	Parkinson disease	KEGG:05012	0.025592822555500817	1.5918818144379272	241	380	24	8359	ENSMUSG00000064360,ENSMUSG00000064357,ENSMUSG00000064356,ENSMUSG00000064358,ENSMUSG00000064367,ENSMUSG00000064351,ENSMUSG00000064370,ENSMUSG00000064368,ENSMUSG00000032596,ENSMUSG00000064354,ENSMUSG00000064363,ENSMUSG00000030287,ENSMUSG00000064341,ENSMUSG00000030751,ENSMUSG00000015839,ENSMUSG00000064345,ENSMUSG00000024248,ENSMUSG00000026202,ENSMUSG00000020715,ENSMUSG00000065947,ENSMUSG00000032301,…
REAC	Sema3A PAK dependent Axon repulsion	REAC:R-MMU-399954	0.009983811250497115	2.000703638162696	14	417	6	8684	ENSMUSG00000025810,ENSMUSG00000031284,ENSMUSG00000029674,ENSMUSG00000019843,ENSMUSG00000031398,ENSMUSG00000022781
WP	Electron Transport Chain	WP:WP295	0.021837781927084843	1.6607914752048045	94	271	15	4511	ENSMUSG00000064360,ENSMUSG00000064357,ENSMUSG00000064356,ENSMUSG00000064358,ENSMUSG00000064367,ENSMUSG00000064351,ENSMUSG00000064370,ENSMUSG00000064368,ENSMUSG00000064354,ENSMUSG00000064363,ENSMUSG00000064341,ENSMUSG00000064345,ENSMUSG00000024248,ENSMUSG00000065947,ENSMUSG00000037916
TF	Factor: E2F-1; motif: GNGGGCGGGRMN	TF:M10209	1.2356998135050202e-32	31.908087018868752	14231	961	797	21846	ENSMUSG00000021250,ENSMUSG00000025153,ENSMUSG00000030201,ENSMUSG00000027318,ENSMUSG00000031299,ENSMUSG00000020250,ENSMUSG00000030697,ENSMUSG00000055254,ENSMUSG00000066705,ENSMUSG00000030671,ENSMUSG00000018395,ENSMUSG00000022790,ENSMUSG00000021495,ENSMUSG00000015542,ENSMUSG00000028957,ENSMUSG00000032017,ENSMUSG00000030166,ENSMUSG00000022822,ENSMUSG00000026473,ENSMUSG00000001300,ENSMUSG00000042249,…
TF	Factor: E2F-1; motif: GNGGGCGGGRMN; match class: 0	TF:M10209_0	1.2356998135050202e-32	31.908087018868752	14231	961	797	21846	ENSMUSG00000021250,ENSMUSG00000025153,ENSMUSG00000030201,ENSMUSG00000027318,ENSMUSG00000031299,ENSMUSG00000020250,ENSMUSG00000030697,ENSMUSG00000055254,ENSMUSG00000066705,ENSMUSG00000030671,ENSMUSG00000018395,ENSMUSG00000022790,ENSMUSG00000021495,ENSMUSG00000015542,ENSMUSG00000028957,ENSMUSG00000032017,ENSMUSG00000030166,ENSMUSG00000022822,ENSMUSG00000026473,ENSMUSG00000001300,ENSMUSG00000042249,…
TF	Factor: ZF5; motif: GSGCGCGR; match class: 1	TF:M00716_1	1.3487259533791785e-32	31.870076285336154	12032	961	713	21846	ENSMUSG00000021250,ENSMUSG00000025153,ENSMUSG00000050069,ENSMUSG00000030201,ENSMUSG00000027318,ENSMUSG00000031299,ENSMUSG00000068614,ENSMUSG00000030697,ENSMUSG00000055254,ENSMUSG00000066705,ENSMUSG00000030671,ENSMUSG00000018395,ENSMUSG00000022790,ENSMUSG00000021495,ENSMUSG00000015542,ENSMUSG00000028957,ENSMUSG00000032017,ENSMUSG00000030166,ENSMUSG00000026473,ENSMUSG00000001300,ENSMUSG00000042249,…
TF	Factor: E2F-1; motif: GNGGGCGGGRMN; match class: 1	TF:M10209_1	3.306062710019913e-32	31.480688912906945	10600	961	653	21846	ENSMUSG00000021250,ENSMUSG00000025153,ENSMUSG00000030201,ENSMUSG00000027318,ENSMUSG00000020250,ENSMUSG00000030697,ENSMUSG00000055254,ENSMUSG00000066705,ENSMUSG00000030671,ENSMUSG00000018395,ENSMUSG00000022790,ENSMUSG00000021495,ENSMUSG00000028957,ENSMUSG00000032017,ENSMUSG00000022822,ENSMUSG00000026473,ENSMUSG00000001300,ENSMUSG00000042249,ENSMUSG00000040265,ENSMUSG00000036572,ENSMUSG00000048058,…
TF	Factor: FOXN4; motif: NNWANNCGWMCGCGTCNNNNMT; match class: 1	TF:M04662_1	2.8754300788294217e-30	29.54129718857669	12767	961	736	21846	ENSMUSG00000021250,ENSMUSG00000025153,ENSMUSG00000050069,ENSMUSG00000030201,ENSMUSG00000031299,ENSMUSG00000020250,ENSMUSG00000030697,ENSMUSG00000055254,ENSMUSG00000066705,ENSMUSG00000030671,ENSMUSG00000039167,ENSMUSG00000018395,ENSMUSG00000022790,ENSMUSG00000021495,ENSMUSG00000015542,ENSMUSG00000028957,ENSMUSG00000032017,ENSMUSG00000027959,ENSMUSG00000030166,ENSMUSG00000022822,ENSMUSG00000026473,…
TF	Factor: ZF5; motif: NRNGNGCGCGCWN	TF:M00333	3.474363813956256e-30	29.459124706867378	14473	961	800	21846	ENSMUSG00000021250,ENSMUSG00000025153,ENSMUSG00000050069,ENSMUSG00000030201,ENSMUSG00000027318,ENSMUSG00000031299,ENSMUSG00000030711,ENSMUSG00000020250,ENSMUSG00000030697,ENSMUSG00000055254,ENSMUSG00000066705,ENSMUSG00000030671,ENSMUSG00000039167,ENSMUSG00000018395,ENSMUSG00000109764,ENSMUSG00000021495,ENSMUSG00000015542,ENSMUSG00000045954,ENSMUSG00000028957,ENSMUSG00000032017,ENSMUSG00000030166,…
TF	Factor: ZF5; motif: NRNGNGCGCGCWN; match class: 0	TF:M00333_0	3.474363813956256e-30	29.459124706867378	14473	961	800	21846	ENSMUSG00000021250,ENSMUSG00000025153,ENSMUSG00000050069,ENSMUSG00000030201,ENSMUSG00000027318,ENSMUSG00000031299,ENSMUSG00000030711,ENSMUSG00000020250,ENSMUSG00000030697,ENSMUSG00000055254,ENSMUSG00000066705,ENSMUSG00000030671,ENSMUSG00000039167,ENSMUSG00000018395,ENSMUSG00000109764,ENSMUSG00000021495,ENSMUSG00000015542,ENSMUSG00000045954,ENSMUSG00000028957,ENSMUSG00000032017,ENSMUSG00000030166,…
TF	Factor: FOXN4; motif: NNWANNCGWMCGCGTCNNNNMT	TF:M04662	4.770085961192694e-29	28.321473794516436	16015	961	851	21846	ENSMUSG00000021250,ENSMUSG00000025153,ENSMUSG00000050069,ENSMUSG00000030201,ENSMUSG00000031299,ENSMUSG00000094686,ENSMUSG00000020250,ENSMUSG00000030697,ENSMUSG00000055254,ENSMUSG00000066705,ENSMUSG00000030671,ENSMUSG00000039167,ENSMUSG00000018395,ENSMUSG00000022790,ENSMUSG00000109764,ENSMUSG00000021495,ENSMUSG00000015542,ENSMUSG00000045954,ENSMUSG00000028957,ENSMUSG00000032017,ENSMUSG00000027959,…
TF	Factor: FOXN4; motif: NNWANNCGWMCGCGTCNNNNMT; match class: 0	TF:M04662_0	4.770085961192694e-29	28.321473794516436	16015	961	851	21846	ENSMUSG00000021250,ENSMUSG00000025153,ENSMUSG00000050069,ENSMUSG00000030201,ENSMUSG00000031299,ENSMUSG00000094686,ENSMUSG00000020250,ENSMUSG00000030697,ENSMUSG00000055254,ENSMUSG00000066705,ENSMUSG00000030671,ENSMUSG00000039167,ENSMUSG00000018395,ENSMUSG00000022790,ENSMUSG00000109764,ENSMUSG00000021495,ENSMUSG00000015542,ENSMUSG00000045954,ENSMUSG00000028957,ENSMUSG00000032017,ENSMUSG00000027959,…
TF	Factor: E2F; motif: GGCGSG	TF:M00803	1.583476716887492e-27	26.800388318020914	10394	961	631	21846	ENSMUSG00000021250,ENSMUSG00000025153,ENSMUSG00000050069,ENSMUSG00000030201,ENSMUSG00000027318,ENSMUSG00000020250,ENSMUSG00000030697,ENSMUSG00000055254,ENSMUSG00000066705,ENSMUSG00000030671,ENSMUSG00000039167,ENSMUSG00000018395,ENSMUSG00000022790,ENSMUSG00000021495,ENSMUSG00000028957,ENSMUSG00000032017,ENSMUSG00000027959,ENSMUSG00000026473,ENSMUSG00000001300,ENSMUSG00000042249,ENSMUSG00000040265,…
TF	Factor: E2F; motif: GGCGSG; match class: 0	TF:M00803_0	1.583476716887492e-27	26.800388318020914	10394	961	631	21846	ENSMUSG00000021250,ENSMUSG00000025153,ENSMUSG00000050069,ENSMUSG00000030201,ENSMUSG00000027318,ENSMUSG00000020250,ENSMUSG00000030697,ENSMUSG00000055254,ENSMUSG00000066705,ENSMUSG00000030671,ENSMUSG00000039167,ENSMUSG00000018395,ENSMUSG00000022790,ENSMUSG00000021495,ENSMUSG00000028957,ENSMUSG00000032017,ENSMUSG00000027959,ENSMUSG00000026473,ENSMUSG00000001300,ENSMUSG00000042249,ENSMUSG00000040265,…
TF	Factor: ZF5; motif: GSGCGCGR	TF:M00716	1.76984108819118e-27	26.752065726643814	14821	961	806	21846	ENSMUSG00000021250,ENSMUSG00000025153,ENSMUSG00000050069,ENSMUSG00000030201,ENSMUSG00000027318,ENSMUSG00000031299,ENSMUSG00000068614,ENSMUSG00000094686,ENSMUSG00000020250,ENSMUSG00000051022,ENSMUSG00000030697,ENSMUSG00000055254,ENSMUSG00000066705,ENSMUSG00000030671,ENSMUSG00000039167,ENSMUSG00000018395,ENSMUSG00000022790,ENSMUSG00000021495,ENSMUSG00000015542,ENSMUSG00000045954,ENSMUSG00000028957,…
TF	Factor: ZF5; motif: GSGCGCGR; match class: 0	TF:M00716_0	1.76984108819118e-27	26.752065726643814	14821	961	806	21846	ENSMUSG00000021250,ENSMUSG00000025153,ENSMUSG00000050069,ENSMUSG00000030201,ENSMUSG00000027318,ENSMUSG00000031299,ENSMUSG00000068614,ENSMUSG00000094686,ENSMUSG00000020250,ENSMUSG00000051022,ENSMUSG00000030697,ENSMUSG00000055254,ENSMUSG00000066705,ENSMUSG00000030671,ENSMUSG00000039167,ENSMUSG00000018395,ENSMUSG00000022790,ENSMUSG00000021495,ENSMUSG00000015542,ENSMUSG00000045954,ENSMUSG00000028957,…
TF	Factor: Kaiso; motif: SARNYCTCGCGAGAN; match class: 1	TF:M10276_1	2.848926008698211e-27	26.54531882995721	9949	961	611	21846	ENSMUSG00000025153,ENSMUSG00000030201,ENSMUSG00000031299,ENSMUSG00000020250,ENSMUSG00000030697,ENSMUSG00000055254,ENSMUSG00000030671,ENSMUSG00000018395,ENSMUSG00000021495,ENSMUSG00000015542,ENSMUSG00000032017,ENSMUSG00000027959,ENSMUSG00000022822,ENSMUSG00000026473,ENSMUSG00000001300,ENSMUSG00000035545,ENSMUSG00000036572,ENSMUSG00000048058,ENSMUSG00000021765,ENSMUSG00000010608,ENSMUSG00000035150,…
TF	Factor: ZF5; motif: GYCGCGCARNGCNN; match class: 0	TF:M02933_0	9.621496403358805e-25	24.016757378151183	9488	961	583	21846	ENSMUSG00000025153,ENSMUSG00000050069,ENSMUSG00000030201,ENSMUSG00000031299,ENSMUSG00000055254,ENSMUSG00000030671,ENSMUSG00000018395,ENSMUSG00000064360,ENSMUSG00000015542,ENSMUSG00000028957,ENSMUSG00000032017,ENSMUSG00000022822,ENSMUSG00000026473,ENSMUSG00000001300,ENSMUSG00000042249,ENSMUSG00000008734,ENSMUSG00000035545,ENSMUSG00000048058,ENSMUSG00000060336,ENSMUSG00000021748,ENSMUSG00000021765,…
TF	Factor: ZF5; motif: GYCGCGCARNGCNN	TF:M02933	9.621496403358805e-25	24.016757378151183	9488	961	583	21846	ENSMUSG00000025153,ENSMUSG00000050069,ENSMUSG00000030201,ENSMUSG00000031299,ENSMUSG00000055254,ENSMUSG00000030671,ENSMUSG00000018395,ENSMUSG00000064360,ENSMUSG00000015542,ENSMUSG00000028957,ENSMUSG00000032017,ENSMUSG00000022822,ENSMUSG00000026473,ENSMUSG00000001300,ENSMUSG00000042249,ENSMUSG00000008734,ENSMUSG00000035545,ENSMUSG00000048058,ENSMUSG00000060336,ENSMUSG00000021748,ENSMUSG00000021765,…
TF	Factor: BEN; motif: CAGCGRNV; match class: 1	TF:M01240_1	2.396741428506786e-24	23.62037881712612	11982	961	688	21846	ENSMUSG00000021250,ENSMUSG00000025153,ENSMUSG00000050069,ENSMUSG00000030201,ENSMUSG00000027318,ENSMUSG00000031299,ENSMUSG00000020250,ENSMUSG00000030697,ENSMUSG00000055254,ENSMUSG00000030671,ENSMUSG00000022790,ENSMUSG00000021495,ENSMUSG00000015542,ENSMUSG00000045954,ENSMUSG00000028957,ENSMUSG00000032017,ENSMUSG00000027959,ENSMUSG00000022822,ENSMUSG00000026473,ENSMUSG00000001300,ENSMUSG00000042249,…
TF	Factor: Kaiso; motif: SARNYCTCGCGAGAN	TF:M10276	2.5986117717394118e-24	23.58525859852336	13493	961	748	21846	ENSMUSG00000021250,ENSMUSG00000025153,ENSMUSG00000030201,ENSMUSG00000027318,ENSMUSG00000031299,ENSMUSG00000094686,ENSMUSG00000020250,ENSMUSG00000030697,ENSMUSG00000055254,ENSMUSG00000030671,ENSMUSG00000018395,ENSMUSG00000021495,ENSMUSG00000015542,ENSMUSG00000045954,ENSMUSG00000028957,ENSMUSG00000032017,ENSMUSG00000027959,ENSMUSG00000030166,ENSMUSG00000022822,ENSMUSG00000026473,ENSMUSG00000001300,…
TF	Factor: Kaiso; motif: SARNYCTCGCGAGAN; match class: 0	TF:M10276_0	2.5986117717394118e-24	23.58525859852336	13493	961	748	21846	ENSMUSG00000021250,ENSMUSG00000025153,ENSMUSG00000030201,ENSMUSG00000027318,ENSMUSG00000031299,ENSMUSG00000094686,ENSMUSG00000020250,ENSMUSG00000030697,ENSMUSG00000055254,ENSMUSG00000030671,ENSMUSG00000018395,ENSMUSG00000021495,ENSMUSG00000015542,ENSMUSG00000045954,ENSMUSG00000028957,ENSMUSG00000032017,ENSMUSG00000027959,ENSMUSG00000030166,ENSMUSG00000022822,ENSMUSG00000026473,ENSMUSG00000001300,…
TF	Factor: ZF5; motif: NRNGNGCGCGCWN; match class: 1	TF:M00333_1	1.0831491406263562e-23	22.96531174051998	11186	961	653	21846	ENSMUSG00000021250,ENSMUSG00000025153,ENSMUSG00000030201,ENSMUSG00000027318,ENSMUSG00000031299,ENSMUSG00000055254,ENSMUSG00000066705,ENSMUSG00000030671,ENSMUSG00000039167,ENSMUSG00000018395,ENSMUSG00000015542,ENSMUSG00000045954,ENSMUSG00000028957,ENSMUSG00000032017,ENSMUSG00000030166,ENSMUSG00000022822,ENSMUSG00000026473,ENSMUSG00000001300,ENSMUSG00000042249,ENSMUSG00000040265,ENSMUSG00000035545,…
TF	Factor: Sp1; motif: GGNGGGGGNGGGGGMGGGGCNGGG; match class: 0	TF:M10375_0	1.058756992374683e-21	20.975203708430104	10770	961	629	21846	ENSMUSG00000021250,ENSMUSG00000025153,ENSMUSG00000030201,ENSMUSG00000027318,ENSMUSG00000031299,ENSMUSG00000068614,ENSMUSG00000066705,ENSMUSG00000030671,ENSMUSG00000018395,ENSMUSG00000022790,ENSMUSG00000021495,ENSMUSG00000015542,ENSMUSG00000028957,ENSMUSG00000032017,ENSMUSG00000022822,ENSMUSG00000026473,ENSMUSG00000042249,ENSMUSG00000040265,ENSMUSG00000035545,ENSMUSG00000036572,ENSMUSG00000048058,…
TF	Factor: Sp1; motif: GGNGGGGGNGGGGGMGGGGCNGGG	TF:M10375	1.058756992374683e-21	20.975203708430104	10770	961	629	21846	ENSMUSG00000021250,ENSMUSG00000025153,ENSMUSG00000030201,ENSMUSG00000027318,ENSMUSG00000031299,ENSMUSG00000068614,ENSMUSG00000066705,ENSMUSG00000030671,ENSMUSG00000018395,ENSMUSG00000022790,ENSMUSG00000021495,ENSMUSG00000015542,ENSMUSG00000028957,ENSMUSG00000032017,ENSMUSG00000022822,ENSMUSG00000026473,ENSMUSG00000042249,ENSMUSG00000040265,ENSMUSG00000035545,ENSMUSG00000036572,ENSMUSG00000048058,…
TF	Factor: E2F-3; motif: GGCGGGN; match class: 0	TF:M02089_0	1.0769915491150478e-21	20.967787704489485	11266	961	650	21846	ENSMUSG00000021250,ENSMUSG00000025153,ENSMUSG00000030201,ENSMUSG00000027318,ENSMUSG00000031299,ENSMUSG00000020250,ENSMUSG00000030697,ENSMUSG00000055254,ENSMUSG00000030671,ENSMUSG00000018395,ENSMUSG00000022790,ENSMUSG00000021495,ENSMUSG00000015542,ENSMUSG00000028957,ENSMUSG00000032017,ENSMUSG00000030166,ENSMUSG00000022822,ENSMUSG00000026473,ENSMUSG00000001300,ENSMUSG00000042249,ENSMUSG00000040265,…
TF	Factor: E2F-3; motif: GGCGGGN	TF:M02089	1.0769915491150478e-21	20.967787704489485	11266	961	650	21846	ENSMUSG00000021250,ENSMUSG00000025153,ENSMUSG00000030201,ENSMUSG00000027318,ENSMUSG00000031299,ENSMUSG00000020250,ENSMUSG00000030697,ENSMUSG00000055254,ENSMUSG00000030671,ENSMUSG00000018395,ENSMUSG00000022790,ENSMUSG00000021495,ENSMUSG00000015542,ENSMUSG00000028957,ENSMUSG00000032017,ENSMUSG00000030166,ENSMUSG00000022822,ENSMUSG00000026473,ENSMUSG00000001300,ENSMUSG00000042249,ENSMUSG00000040265,…
TF	Factor: E2F-3; motif: GGCGGGN; match class: 1	TF:M02089_1	5.272004789678777e-21	20.278024203852187	6876	961	450	21846	ENSMUSG00000025153,ENSMUSG00000030201,ENSMUSG00000020250,ENSMUSG00000030697,ENSMUSG00000030671,ENSMUSG00000018395,ENSMUSG00000022790,ENSMUSG00000021495,ENSMUSG00000028957,ENSMUSG00000032017,ENSMUSG00000001300,ENSMUSG00000042249,ENSMUSG00000040265,ENSMUSG00000048058,ENSMUSG00000021748,ENSMUSG00000021765,ENSMUSG00000035150,ENSMUSG00000042225,ENSMUSG00000024042,ENSMUSG00000021025,ENSMUSG00000022419,…
TF	Factor: Sp1; motif: CCCCGCCCCN	TF:M00933	6.448746349326344e-20	19.190524704975253	8774	961	535	21846	ENSMUSG00000021250,ENSMUSG00000025153,ENSMUSG00000030201,ENSMUSG00000021495,ENSMUSG00000015542,ENSMUSG00000028957,ENSMUSG00000032017,ENSMUSG00000030166,ENSMUSG00000026473,ENSMUSG00000001300,ENSMUSG00000042249,ENSMUSG00000008734,ENSMUSG00000035545,ENSMUSG00000048058,ENSMUSG00000021748,ENSMUSG00000021765,ENSMUSG00000010608,ENSMUSG00000027474,ENSMUSG00000035150,ENSMUSG00000032492,ENSMUSG00000024042,…
TF	Factor: Sp1; motif: CCCCGCCCCN; match class: 0	TF:M00933_0	6.448746349326344e-20	19.190524704975253	8774	961	535	21846	ENSMUSG00000021250,ENSMUSG00000025153,ENSMUSG00000030201,ENSMUSG00000021495,ENSMUSG00000015542,ENSMUSG00000028957,ENSMUSG00000032017,ENSMUSG00000030166,ENSMUSG00000026473,ENSMUSG00000001300,ENSMUSG00000042249,ENSMUSG00000008734,ENSMUSG00000035545,ENSMUSG00000048058,ENSMUSG00000021748,ENSMUSG00000021765,ENSMUSG00000010608,ENSMUSG00000027474,ENSMUSG00000035150,ENSMUSG00000032492,ENSMUSG00000024042,…
TF	Factor: ZAC; motif: KGGGCCR	TF:M05547	7.035069036860716e-20	19.152731636369882	6665	961	436	21846	ENSMUSG00000021250,ENSMUSG00000025153,ENSMUSG00000030201,ENSMUSG00000027318,ENSMUSG00000030697,ENSMUSG00000030671,ENSMUSG00000018395,ENSMUSG00000021495,ENSMUSG00000015542,ENSMUSG00000028957,ENSMUSG00000032017,ENSMUSG00000001300,ENSMUSG00000040265,ENSMUSG00000048058,ENSMUSG00000021748,ENSMUSG00000010608,ENSMUSG00000042225,ENSMUSG00000024042,ENSMUSG00000029439,ENSMUSG00000021025,ENSMUSG00000033768,…
TF	Factor: ZAC; motif: KGGGCCR; match class: 0	TF:M05547_0	7.035069036860716e-20	19.152731636369882	6665	961	436	21846	ENSMUSG00000021250,ENSMUSG00000025153,ENSMUSG00000030201,ENSMUSG00000027318,ENSMUSG00000030697,ENSMUSG00000030671,ENSMUSG00000018395,ENSMUSG00000021495,ENSMUSG00000015542,ENSMUSG00000028957,ENSMUSG00000032017,ENSMUSG00000001300,ENSMUSG00000040265,ENSMUSG00000048058,ENSMUSG00000021748,ENSMUSG00000010608,ENSMUSG00000042225,ENSMUSG00000024042,ENSMUSG00000029439,ENSMUSG00000021025,ENSMUSG00000033768,…
TF	Factor: MOVO-B; motif: GNGGGGG; match class: 0	TF:M01104_0	1.5852843007654725e-19	18.799892841218114	7634	961	481	21846	ENSMUSG00000021250,ENSMUSG00000025153,ENSMUSG00000030201,ENSMUSG00000027318,ENSMUSG00000030697,ENSMUSG00000055254,ENSMUSG00000030671,ENSMUSG00000021495,ENSMUSG00000015542,ENSMUSG00000028957,ENSMUSG00000032017,ENSMUSG00000026473,ENSMUSG00000001300,ENSMUSG00000042249,ENSMUSG00000040265,ENSMUSG00000008734,ENSMUSG00000035545,ENSMUSG00000048058,ENSMUSG00000021765,ENSMUSG00000035150,ENSMUSG00000032492,…
TF	Factor: MOVO-B; motif: GNGGGGG	TF:M01104	1.5852843007654725e-19	18.799892841218114	7634	961	481	21846	ENSMUSG00000021250,ENSMUSG00000025153,ENSMUSG00000030201,ENSMUSG00000027318,ENSMUSG00000030697,ENSMUSG00000055254,ENSMUSG00000030671,ENSMUSG00000021495,ENSMUSG00000015542,ENSMUSG00000028957,ENSMUSG00000032017,ENSMUSG00000026473,ENSMUSG00000001300,ENSMUSG00000042249,ENSMUSG00000040265,ENSMUSG00000008734,ENSMUSG00000035545,ENSMUSG00000048058,ENSMUSG00000021765,ENSMUSG00000035150,ENSMUSG00000032492,…
TF	Factor: E2F-4; motif: NTTTCSCGCC; match class: 0	TF:M07380_0	1.7254754204143383e-19	18.76309122290072	10548	961	612	21846	ENSMUSG00000021250,ENSMUSG00000027318,ENSMUSG00000068614,ENSMUSG00000030697,ENSMUSG00000055254,ENSMUSG00000066705,ENSMUSG00000030671,ENSMUSG00000039167,ENSMUSG00000018395,ENSMUSG00000022790,ENSMUSG00000021495,ENSMUSG00000028957,ENSMUSG00000032017,ENSMUSG00000027959,ENSMUSG00000026473,ENSMUSG00000001300,ENSMUSG00000042249,ENSMUSG00000036572,ENSMUSG00000010608,ENSMUSG00000035150,ENSMUSG00000042225,…
TF	Factor: E2F-4; motif: NTTTCSCGCC	TF:M07380	1.7254754204143383e-19	18.76309122290072	10548	961	612	21846	ENSMUSG00000021250,ENSMUSG00000027318,ENSMUSG00000068614,ENSMUSG00000030697,ENSMUSG00000055254,ENSMUSG00000066705,ENSMUSG00000030671,ENSMUSG00000039167,ENSMUSG00000018395,ENSMUSG00000022790,ENSMUSG00000021495,ENSMUSG00000028957,ENSMUSG00000032017,ENSMUSG00000027959,ENSMUSG00000026473,ENSMUSG00000001300,ENSMUSG00000042249,ENSMUSG00000036572,ENSMUSG00000010608,ENSMUSG00000035150,ENSMUSG00000042225,…
TF	Factor: CTCF; motif: NAGGGGGCGCNNKNNNN; match class: 1	TF:M08995_1	1.9783064864709782e-19	18.703706425038128	9345	961	559	21846	ENSMUSG00000021250,ENSMUSG00000025153,ENSMUSG00000030201,ENSMUSG00000027318,ENSMUSG00000094686,ENSMUSG00000020250,ENSMUSG00000030697,ENSMUSG00000055254,ENSMUSG00000066705,ENSMUSG00000030671,ENSMUSG00000018395,ENSMUSG00000021495,ENSMUSG00000015542,ENSMUSG00000028957,ENSMUSG00000032017,ENSMUSG00000022822,ENSMUSG00000026473,ENSMUSG00000001300,ENSMUSG00000042249,ENSMUSG00000040265,ENSMUSG00000048058,…
TF	Factor: ZF5; motif: GYCGCGCARNGCNN; match class: 1	TF:M02933_1	7.403695966711919e-19	18.13055142388596	5820	961	391	21846	ENSMUSG00000025153,ENSMUSG00000030201,ENSMUSG00000031299,ENSMUSG00000055254,ENSMUSG00000030671,ENSMUSG00000018395,ENSMUSG00000028957,ENSMUSG00000022822,ENSMUSG00000026473,ENSMUSG00000001300,ENSMUSG00000042249,ENSMUSG00000035545,ENSMUSG00000048058,ENSMUSG00000021748,ENSMUSG00000021765,ENSMUSG00000010608,ENSMUSG00000042225,ENSMUSG00000024042,ENSMUSG00000021025,ENSMUSG00000022419,ENSMUSG00000033768,…
TF	Factor: E2F; motif: GGCGSG; match class: 1	TF:M00803_1	8.51696874447377e-19	18.069714946523117	7013	961	449	21846	ENSMUSG00000021250,ENSMUSG00000025153,ENSMUSG00000030201,ENSMUSG00000020250,ENSMUSG00000030697,ENSMUSG00000066705,ENSMUSG00000030671,ENSMUSG00000021495,ENSMUSG00000032017,ENSMUSG00000026473,ENSMUSG00000001300,ENSMUSG00000042249,ENSMUSG00000040265,ENSMUSG00000035545,ENSMUSG00000048058,ENSMUSG00000021765,ENSMUSG00000042225,ENSMUSG00000024042,ENSMUSG00000029439,ENSMUSG00000021025,ENSMUSG00000033768,…
TF	Factor: CTCF; motif: NAGGGGGCGCNNKNNNN; match class: 0	TF:M08995_0	1.0043090634484953e-18	17.998132617972708	14314	961	763	21846	ENSMUSG00000021250,ENSMUSG00000025153,ENSMUSG00000030201,ENSMUSG00000027318,ENSMUSG00000031299,ENSMUSG00000068614,ENSMUSG00000094686,ENSMUSG00000020250,ENSMUSG00000030697,ENSMUSG00000055254,ENSMUSG00000066705,ENSMUSG00000030671,ENSMUSG00000018395,ENSMUSG00000109764,ENSMUSG00000021495,ENSMUSG00000015542,ENSMUSG00000028957,ENSMUSG00000032017,ENSMUSG00000022822,ENSMUSG00000026473,ENSMUSG00000001300,…
TF	Factor: CTCF; motif: NAGGGGGCGCNNKNNNN	TF:M08995	1.0043090634484953e-18	17.998132617972708	14314	961	763	21846	ENSMUSG00000021250,ENSMUSG00000025153,ENSMUSG00000030201,ENSMUSG00000027318,ENSMUSG00000031299,ENSMUSG00000068614,ENSMUSG00000094686,ENSMUSG00000020250,ENSMUSG00000030697,ENSMUSG00000055254,ENSMUSG00000066705,ENSMUSG00000030671,ENSMUSG00000018395,ENSMUSG00000109764,ENSMUSG00000021495,ENSMUSG00000015542,ENSMUSG00000028957,ENSMUSG00000032017,ENSMUSG00000022822,ENSMUSG00000026473,ENSMUSG00000001300,…
TF	Factor: BEN; motif: CAGCGRNV; match class: 0	TF:M01240_0	1.8135598757075546e-18	17.741468101368287	16233	961	833	21846	ENSMUSG00000021250,ENSMUSG00000025153,ENSMUSG00000050069,ENSMUSG00000030201,ENSMUSG00000027318,ENSMUSG00000031299,ENSMUSG00000030711,ENSMUSG00000068614,ENSMUSG00000094686,ENSMUSG00000020250,ENSMUSG00000051022,ENSMUSG00000030697,ENSMUSG00000055254,ENSMUSG00000066705,ENSMUSG00000030671,ENSMUSG00000022790,ENSMUSG00000021495,ENSMUSG00000015542,ENSMUSG00000045954,ENSMUSG00000028957,ENSMUSG00000032017,…
TF	Factor: BEN; motif: CAGCGRNV	TF:M01240	1.8135598757075546e-18	17.741468101368287	16233	961	833	21846	ENSMUSG00000021250,ENSMUSG00000025153,ENSMUSG00000050069,ENSMUSG00000030201,ENSMUSG00000027318,ENSMUSG00000031299,ENSMUSG00000030711,ENSMUSG00000068614,ENSMUSG00000094686,ENSMUSG00000020250,ENSMUSG00000051022,ENSMUSG00000030697,ENSMUSG00000055254,ENSMUSG00000066705,ENSMUSG00000030671,ENSMUSG00000022790,ENSMUSG00000021495,ENSMUSG00000015542,ENSMUSG00000045954,ENSMUSG00000028957,ENSMUSG00000032017,…
TF	Factor: RNF96; motif: BCCCGCRGCC	TF:M01199	4.548039491893057e-18	17.34217577286804	6342	961	414	21846	ENSMUSG00000021250,ENSMUSG00000030201,ENSMUSG00000027318,ENSMUSG00000031299,ENSMUSG00000020250,ENSMUSG00000030697,ENSMUSG00000066705,ENSMUSG00000030671,ENSMUSG00000018395,ENSMUSG00000022790,ENSMUSG00000021495,ENSMUSG00000032017,ENSMUSG00000027959,ENSMUSG00000030166,ENSMUSG00000001300,ENSMUSG00000042249,ENSMUSG00000040265,ENSMUSG00000048058,ENSMUSG00000042225,ENSMUSG00000024042,ENSMUSG00000021025,…
TF	Factor: RNF96; motif: BCCCGCRGCC; match class: 0	TF:M01199_0	4.548039491893057e-18	17.34217577286804	6342	961	414	21846	ENSMUSG00000021250,ENSMUSG00000030201,ENSMUSG00000027318,ENSMUSG00000031299,ENSMUSG00000020250,ENSMUSG00000030697,ENSMUSG00000066705,ENSMUSG00000030671,ENSMUSG00000018395,ENSMUSG00000022790,ENSMUSG00000021495,ENSMUSG00000032017,ENSMUSG00000027959,ENSMUSG00000030166,ENSMUSG00000001300,ENSMUSG00000042249,ENSMUSG00000040265,ENSMUSG00000048058,ENSMUSG00000042225,ENSMUSG00000024042,ENSMUSG00000021025,…
TF	Factor: WT1; motif: CGCCCCCNCN	TF:M02036	1.4242924883354785e-17	16.846400816158162	7506	961	468	21846	ENSMUSG00000025153,ENSMUSG00000027318,ENSMUSG00000031299,ENSMUSG00000068614,ENSMUSG00000030697,ENSMUSG00000030671,ENSMUSG00000018395,ENSMUSG00000021495,ENSMUSG00000015542,ENSMUSG00000028957,ENSMUSG00000032017,ENSMUSG00000030166,ENSMUSG00000022822,ENSMUSG00000026473,ENSMUSG00000001300,ENSMUSG00000040265,ENSMUSG00000035545,ENSMUSG00000048058,ENSMUSG00000021748,ENSMUSG00000021765,ENSMUSG00000035150,…
TF	Factor: WT1; motif: CGCCCCCNCN; match class: 0	TF:M02036_0	1.4242924883354785e-17	16.846400816158162	7506	961	468	21846	ENSMUSG00000025153,ENSMUSG00000027318,ENSMUSG00000031299,ENSMUSG00000068614,ENSMUSG00000030697,ENSMUSG00000030671,ENSMUSG00000018395,ENSMUSG00000021495,ENSMUSG00000015542,ENSMUSG00000028957,ENSMUSG00000032017,ENSMUSG00000030166,ENSMUSG00000022822,ENSMUSG00000026473,ENSMUSG00000001300,ENSMUSG00000040265,ENSMUSG00000035545,ENSMUSG00000048058,ENSMUSG00000021748,ENSMUSG00000021765,ENSMUSG00000035150,…
TF	Factor: E2F-7; motif: GRGGCGGGAANNN	TF:M10212	1.594392663595607e-17	16.797404712656338	7916	961	487	21846	ENSMUSG00000021250,ENSMUSG00000025153,ENSMUSG00000027318,ENSMUSG00000055254,ENSMUSG00000066705,ENSMUSG00000022790,ENSMUSG00000021495,ENSMUSG00000028957,ENSMUSG00000032017,ENSMUSG00000026473,ENSMUSG00000001300,ENSMUSG00000042249,ENSMUSG00000036572,ENSMUSG00000010608,ENSMUSG00000035150,ENSMUSG00000042225,ENSMUSG00000022419,ENSMUSG00000054434,ENSMUSG00000033768,ENSMUSG00000029405,ENSMUSG00000023015,…
TF	Factor: E2F-7; motif: GRGGCGGGAANNN; match class: 0	TF:M10212_0	1.594392663595607e-17	16.797404712656338	7916	961	487	21846	ENSMUSG00000021250,ENSMUSG00000025153,ENSMUSG00000027318,ENSMUSG00000055254,ENSMUSG00000066705,ENSMUSG00000022790,ENSMUSG00000021495,ENSMUSG00000028957,ENSMUSG00000032017,ENSMUSG00000026473,ENSMUSG00000001300,ENSMUSG00000042249,ENSMUSG00000036572,ENSMUSG00000010608,ENSMUSG00000035150,ENSMUSG00000042225,ENSMUSG00000022419,ENSMUSG00000054434,ENSMUSG00000033768,ENSMUSG00000029405,ENSMUSG00000023015,…
TF	Factor: BCL6B; motif: NNNNCCGCCCCWNNNN; match class: 1	TF:M02844_1	2.2126868768281425e-17	16.655080039885316	8513	961	514	21846	ENSMUSG00000021250,ENSMUSG00000025153,ENSMUSG00000068614,ENSMUSG00000030697,ENSMUSG00000055254,ENSMUSG00000066705,ENSMUSG00000030671,ENSMUSG00000021495,ENSMUSG00000028957,ENSMUSG00000032017,ENSMUSG00000026473,ENSMUSG00000001300,ENSMUSG00000042249,ENSMUSG00000040265,ENSMUSG00000008734,ENSMUSG00000035545,ENSMUSG00000036572,ENSMUSG00000021765,ENSMUSG00000010608,ENSMUSG00000035150,ENSMUSG00000032492,…
TF	Factor: Sp1; motif: GGGGCGGGGC	TF:M00931	2.8149227477758236e-17	16.550533519347287	8653	961	520	21846	ENSMUSG00000021250,ENSMUSG00000025153,ENSMUSG00000020250,ENSMUSG00000018395,ENSMUSG00000021495,ENSMUSG00000015542,ENSMUSG00000028957,ENSMUSG00000030166,ENSMUSG00000026473,ENSMUSG00000001300,ENSMUSG00000042249,ENSMUSG00000040265,ENSMUSG00000008734,ENSMUSG00000035545,ENSMUSG00000048058,ENSMUSG00000021748,ENSMUSG00000021765,ENSMUSG00000010608,ENSMUSG00000035150,ENSMUSG00000032492,ENSMUSG00000024042,…
TF	Factor: Sp1; motif: GGGGCGGGGC; match class: 0	TF:M00931_0	2.8149227477758236e-17	16.550533519347287	8653	961	520	21846	ENSMUSG00000021250,ENSMUSG00000025153,ENSMUSG00000020250,ENSMUSG00000018395,ENSMUSG00000021495,ENSMUSG00000015542,ENSMUSG00000028957,ENSMUSG00000030166,ENSMUSG00000026473,ENSMUSG00000001300,ENSMUSG00000042249,ENSMUSG00000040265,ENSMUSG00000008734,ENSMUSG00000035545,ENSMUSG00000048058,ENSMUSG00000021748,ENSMUSG00000021765,ENSMUSG00000010608,ENSMUSG00000035150,ENSMUSG00000032492,ENSMUSG00000024042,…
TF	Factor: E2F-1; motif: NNNSSCGCSAANN; match class: 0	TF:M07250_0	3.3226185388937327e-17	16.47851951606797	9012	961	536	21846	ENSMUSG00000021250,ENSMUSG00000025153,ENSMUSG00000030201,ENSMUSG00000027318,ENSMUSG00000068614,ENSMUSG00000030697,ENSMUSG00000055254,ENSMUSG00000030671,ENSMUSG00000021495,ENSMUSG00000015542,ENSMUSG00000028957,ENSMUSG00000032017,ENSMUSG00000027959,ENSMUSG00000022822,ENSMUSG00000026473,ENSMUSG00000001300,ENSMUSG00000008734,ENSMUSG00000036572,ENSMUSG00000048058,ENSMUSG00000021748,ENSMUSG00000021765,…
TF	Factor: E2F-1; motif: NNNSSCGCSAANN	TF:M07250	3.3226185388937327e-17	16.47851951606797	9012	961	536	21846	ENSMUSG00000021250,ENSMUSG00000025153,ENSMUSG00000030201,ENSMUSG00000027318,ENSMUSG00000068614,ENSMUSG00000030697,ENSMUSG00000055254,ENSMUSG00000030671,ENSMUSG00000021495,ENSMUSG00000015542,ENSMUSG00000028957,ENSMUSG00000032017,ENSMUSG00000027959,ENSMUSG00000022822,ENSMUSG00000026473,ENSMUSG00000001300,ENSMUSG00000008734,ENSMUSG00000036572,ENSMUSG00000048058,ENSMUSG00000021748,ENSMUSG00000021765,…
TF	Factor: Sp1; motif: NNGGGGCGGGGNN; match class: 0	TF:M00932_0	5.131445323342309e-17	16.289760294236064	8939	961	532	21846	ENSMUSG00000021250,ENSMUSG00000025153,ENSMUSG00000020250,ENSMUSG00000018395,ENSMUSG00000021495,ENSMUSG00000015542,ENSMUSG00000028957,ENSMUSG00000030166,ENSMUSG00000026473,ENSMUSG00000001300,ENSMUSG00000042249,ENSMUSG00000040265,ENSMUSG00000008734,ENSMUSG00000035545,ENSMUSG00000048058,ENSMUSG00000021748,ENSMUSG00000021765,ENSMUSG00000010608,ENSMUSG00000035150,ENSMUSG00000032492,ENSMUSG00000024042,…
TF	Factor: Sp1; motif: NNGGGGCGGGGNN	TF:M00932	5.131445323342309e-17	16.289760294236064	8939	961	532	21846	ENSMUSG00000021250,ENSMUSG00000025153,ENSMUSG00000020250,ENSMUSG00000018395,ENSMUSG00000021495,ENSMUSG00000015542,ENSMUSG00000028957,ENSMUSG00000030166,ENSMUSG00000026473,ENSMUSG00000001300,ENSMUSG00000042249,ENSMUSG00000040265,ENSMUSG00000008734,ENSMUSG00000035545,ENSMUSG00000048058,ENSMUSG00000021748,ENSMUSG00000021765,ENSMUSG00000010608,ENSMUSG00000035150,ENSMUSG00000032492,ENSMUSG00000024042,…
TF	Factor: IRF6; motif: NNNACTCYCGGKNNN	TF:M02874	1.8079549973666228e-16	15.74281238394837	13405	961	720	21846	ENSMUSG00000021250,ENSMUSG00000025153,ENSMUSG00000050069,ENSMUSG00000030201,ENSMUSG00000027318,ENSMUSG00000031299,ENSMUSG00000068614,ENSMUSG00000020250,ENSMUSG00000055254,ENSMUSG00000066705,ENSMUSG00000030671,ENSMUSG00000039167,ENSMUSG00000018395,ENSMUSG00000022790,ENSMUSG00000109764,ENSMUSG00000021495,ENSMUSG00000015542,ENSMUSG00000045954,ENSMUSG00000028957,ENSMUSG00000032017,ENSMUSG00000027959,…
TF	Factor: IRF6; motif: NNNACTCYCGGKNNN; match class: 0	TF:M02874_0	1.8079549973666228e-16	15.74281238394837	13405	961	720	21846	ENSMUSG00000021250,ENSMUSG00000025153,ENSMUSG00000050069,ENSMUSG00000030201,ENSMUSG00000027318,ENSMUSG00000031299,ENSMUSG00000068614,ENSMUSG00000020250,ENSMUSG00000055254,ENSMUSG00000066705,ENSMUSG00000030671,ENSMUSG00000039167,ENSMUSG00000018395,ENSMUSG00000022790,ENSMUSG00000109764,ENSMUSG00000021495,ENSMUSG00000015542,ENSMUSG00000045954,ENSMUSG00000028957,ENSMUSG00000032017,ENSMUSG00000027959,…
TF	Factor: Sp1; motif: NGGGGCGGGGN	TF:M07395	1.9151475479877158e-16	15.717797761220998	9120	961	538	21846	ENSMUSG00000021250,ENSMUSG00000025153,ENSMUSG00000020250,ENSMUSG00000055254,ENSMUSG00000018395,ENSMUSG00000021495,ENSMUSG00000015542,ENSMUSG00000028957,ENSMUSG00000030166,ENSMUSG00000001300,ENSMUSG00000042249,ENSMUSG00000008734,ENSMUSG00000036572,ENSMUSG00000048058,ENSMUSG00000021748,ENSMUSG00000021765,ENSMUSG00000010608,ENSMUSG00000035150,ENSMUSG00000032492,ENSMUSG00000024042,ENSMUSG00000021025,…
TF	Factor: Sp1; motif: NGGGGCGGGGN; match class: 0	TF:M07395_0	1.9151475479877158e-16	15.717797761220998	9120	961	538	21846	ENSMUSG00000021250,ENSMUSG00000025153,ENSMUSG00000020250,ENSMUSG00000055254,ENSMUSG00000018395,ENSMUSG00000021495,ENSMUSG00000015542,ENSMUSG00000028957,ENSMUSG00000030166,ENSMUSG00000001300,ENSMUSG00000042249,ENSMUSG00000008734,ENSMUSG00000036572,ENSMUSG00000048058,ENSMUSG00000021748,ENSMUSG00000021765,ENSMUSG00000010608,ENSMUSG00000035150,ENSMUSG00000032492,ENSMUSG00000024042,ENSMUSG00000021025,…
TF	Factor: ELK-1; motif: ACCGGAWRTN	TF:M01981	4.709948699154219e-16	15.326983823188636	14694	961	769	21846	ENSMUSG00000021250,ENSMUSG00000025153,ENSMUSG00000027318,ENSMUSG00000068614,ENSMUSG00000094686,ENSMUSG00000020250,ENSMUSG00000030697,ENSMUSG00000055254,ENSMUSG00000066705,ENSMUSG00000030671,ENSMUSG00000039167,ENSMUSG00000018395,ENSMUSG00000022790,ENSMUSG00000109764,ENSMUSG00000021495,ENSMUSG00000064360,ENSMUSG00000015542,ENSMUSG00000028957,ENSMUSG00000032017,ENSMUSG00000027959,ENSMUSG00000030166,…
TF	Factor: ELK-1; motif: ACCGGAWRTN; match class: 0	TF:M01981_0	4.709948699154219e-16	15.326983823188636	14694	961	769	21846	ENSMUSG00000021250,ENSMUSG00000025153,ENSMUSG00000027318,ENSMUSG00000068614,ENSMUSG00000094686,ENSMUSG00000020250,ENSMUSG00000030697,ENSMUSG00000055254,ENSMUSG00000066705,ENSMUSG00000030671,ENSMUSG00000039167,ENSMUSG00000018395,ENSMUSG00000022790,ENSMUSG00000109764,ENSMUSG00000021495,ENSMUSG00000064360,ENSMUSG00000015542,ENSMUSG00000028957,ENSMUSG00000032017,ENSMUSG00000027959,ENSMUSG00000030166,…
TF	Factor: Sp1; motif: NGGGGGCGGGGYN; match class: 0	TF:M00196_0	5.585430556766002e-16	15.25294334336836	8783	961	521	21846	ENSMUSG00000021250,ENSMUSG00000025153,ENSMUSG00000020250,ENSMUSG00000018395,ENSMUSG00000021495,ENSMUSG00000015542,ENSMUSG00000028957,ENSMUSG00000030166,ENSMUSG00000026473,ENSMUSG00000001300,ENSMUSG00000042249,ENSMUSG00000040265,ENSMUSG00000008734,ENSMUSG00000036572,ENSMUSG00000048058,ENSMUSG00000021748,ENSMUSG00000021765,ENSMUSG00000010608,ENSMUSG00000035150,ENSMUSG00000032492,ENSMUSG00000024042,…
TF	Factor: Sp1; motif: NGGGGGCGGGGYN	TF:M00196	5.585430556766002e-16	15.25294334336836	8783	961	521	21846	ENSMUSG00000021250,ENSMUSG00000025153,ENSMUSG00000020250,ENSMUSG00000018395,ENSMUSG00000021495,ENSMUSG00000015542,ENSMUSG00000028957,ENSMUSG00000030166,ENSMUSG00000026473,ENSMUSG00000001300,ENSMUSG00000042249,ENSMUSG00000040265,ENSMUSG00000008734,ENSMUSG00000036572,ENSMUSG00000048058,ENSMUSG00000021748,ENSMUSG00000021765,ENSMUSG00000010608,ENSMUSG00000035150,ENSMUSG00000032492,ENSMUSG00000024042,…
TF	Factor: Kaiso; motif: GCMGGGRGCRGS; match class: 0	TF:M03876_0	1.2294739163113627e-15	14.910280680526082	11131	961	623	21846	ENSMUSG00000021250,ENSMUSG00000025153,ENSMUSG00000050069,ENSMUSG00000030201,ENSMUSG00000031299,ENSMUSG00000068614,ENSMUSG00000094686,ENSMUSG00000020250,ENSMUSG00000030697,ENSMUSG00000055254,ENSMUSG00000066705,ENSMUSG00000030671,ENSMUSG00000039167,ENSMUSG00000018395,ENSMUSG00000022790,ENSMUSG00000021495,ENSMUSG00000045954,ENSMUSG00000028957,ENSMUSG00000032017,ENSMUSG00000022822,ENSMUSG00000026473,…
TF	Factor: Kaiso; motif: GCMGGGRGCRGS	TF:M03876	1.2294739163113627e-15	14.910280680526082	11131	961	623	21846	ENSMUSG00000021250,ENSMUSG00000025153,ENSMUSG00000050069,ENSMUSG00000030201,ENSMUSG00000031299,ENSMUSG00000068614,ENSMUSG00000094686,ENSMUSG00000020250,ENSMUSG00000030697,ENSMUSG00000055254,ENSMUSG00000066705,ENSMUSG00000030671,ENSMUSG00000039167,ENSMUSG00000018395,ENSMUSG00000022790,ENSMUSG00000021495,ENSMUSG00000045954,ENSMUSG00000028957,ENSMUSG00000032017,ENSMUSG00000022822,ENSMUSG00000026473,…
TF	Factor: AP2; motif: GCCYGSGGSN; match class: 0	TF:M08867_0	1.7382757225315652e-15	14.759881335323124	7248	961	448	21846	ENSMUSG00000021250,ENSMUSG00000025153,ENSMUSG00000027318,ENSMUSG00000068614,ENSMUSG00000030671,ENSMUSG00000022790,ENSMUSG00000021495,ENSMUSG00000028957,ENSMUSG00000032017,ENSMUSG00000030166,ENSMUSG00000022822,ENSMUSG00000001300,ENSMUSG00000040265,ENSMUSG00000021748,ENSMUSG00000021765,ENSMUSG00000042225,ENSMUSG00000024042,ENSMUSG00000029439,ENSMUSG00000021025,ENSMUSG00000054434,ENSMUSG00000033768,…
TF	Factor: AP2; motif: GCCYGSGGSN	TF:M08867	1.7382757225315652e-15	14.759881335323124	7248	961	448	21846	ENSMUSG00000021250,ENSMUSG00000025153,ENSMUSG00000027318,ENSMUSG00000068614,ENSMUSG00000030671,ENSMUSG00000022790,ENSMUSG00000021495,ENSMUSG00000028957,ENSMUSG00000032017,ENSMUSG00000030166,ENSMUSG00000022822,ENSMUSG00000001300,ENSMUSG00000040265,ENSMUSG00000021748,ENSMUSG00000021765,ENSMUSG00000042225,ENSMUSG00000024042,ENSMUSG00000029439,ENSMUSG00000021025,ENSMUSG00000054434,ENSMUSG00000033768,…
TF	Factor: SP1; motif: GGGGYGGGGNS	TF:M01303	1.7659930605254295e-15	14.753011007316454	7143	961	443	21846	ENSMUSG00000021250,ENSMUSG00000025153,ENSMUSG00000030201,ENSMUSG00000068614,ENSMUSG00000066705,ENSMUSG00000015542,ENSMUSG00000028957,ENSMUSG00000026473,ENSMUSG00000042249,ENSMUSG00000040265,ENSMUSG00000008734,ENSMUSG00000035545,ENSMUSG00000021748,ENSMUSG00000021765,ENSMUSG00000010608,ENSMUSG00000027474,ENSMUSG00000035150,ENSMUSG00000032492,ENSMUSG00000024042,ENSMUSG00000021025,ENSMUSG00000022419,…
TF	Factor: SP1; motif: GGGGYGGGGNS; match class: 0	TF:M01303_0	1.7659930605254295e-15	14.753011007316454	7143	961	443	21846	ENSMUSG00000021250,ENSMUSG00000025153,ENSMUSG00000030201,ENSMUSG00000068614,ENSMUSG00000066705,ENSMUSG00000015542,ENSMUSG00000028957,ENSMUSG00000026473,ENSMUSG00000042249,ENSMUSG00000040265,ENSMUSG00000008734,ENSMUSG00000035545,ENSMUSG00000021748,ENSMUSG00000021765,ENSMUSG00000010608,ENSMUSG00000027474,ENSMUSG00000035150,ENSMUSG00000032492,ENSMUSG00000024042,ENSMUSG00000021025,ENSMUSG00000022419,…
TF	Factor: Sp1; motif: GGNGGGGGNGGGGGMGGGGCNGGG; match class: 1	TF:M10375_1	2.217962113849129e-15	14.654045876530768	7405	961	455	21846	ENSMUSG00000025153,ENSMUSG00000030201,ENSMUSG00000027318,ENSMUSG00000066705,ENSMUSG00000018395,ENSMUSG00000022790,ENSMUSG00000021495,ENSMUSG00000015542,ENSMUSG00000032017,ENSMUSG00000042249,ENSMUSG00000040265,ENSMUSG00000048058,ENSMUSG00000021765,ENSMUSG00000010608,ENSMUSG00000035150,ENSMUSG00000042225,ENSMUSG00000024042,ENSMUSG00000021025,ENSMUSG00000054434,ENSMUSG00000033768,ENSMUSG00000023015,…
TF	Factor: WT1; motif: GNGGGGGCGGGG	TF:M03893	3.978159702015739e-15	14.400317786241247	6648	961	418	21846	ENSMUSG00000025153,ENSMUSG00000027318,ENSMUSG00000030697,ENSMUSG00000021495,ENSMUSG00000015542,ENSMUSG00000028957,ENSMUSG00000026473,ENSMUSG00000001300,ENSMUSG00000042249,ENSMUSG00000040265,ENSMUSG00000035545,ENSMUSG00000048058,ENSMUSG00000021748,ENSMUSG00000021765,ENSMUSG00000035150,ENSMUSG00000032492,ENSMUSG00000024042,ENSMUSG00000021025,ENSMUSG00000022419,ENSMUSG00000033768,ENSMUSG00000029405,…
TF	Factor: WT1; motif: GNGGGGGCGGGG; match class: 0	TF:M03893_0	3.978159702015739e-15	14.400317786241247	6648	961	418	21846	ENSMUSG00000025153,ENSMUSG00000027318,ENSMUSG00000030697,ENSMUSG00000021495,ENSMUSG00000015542,ENSMUSG00000028957,ENSMUSG00000026473,ENSMUSG00000001300,ENSMUSG00000042249,ENSMUSG00000040265,ENSMUSG00000035545,ENSMUSG00000048058,ENSMUSG00000021748,ENSMUSG00000021765,ENSMUSG00000035150,ENSMUSG00000032492,ENSMUSG00000024042,ENSMUSG00000021025,ENSMUSG00000022419,ENSMUSG00000033768,ENSMUSG00000029405,…
TF	Factor: E2F-1; motif: NKTSSCGC	TF:M00428	7.59870709543499e-15	14.119260295756664	7899	961	476	21846	ENSMUSG00000025153,ENSMUSG00000030201,ENSMUSG00000027318,ENSMUSG00000068614,ENSMUSG00000030697,ENSMUSG00000055254,ENSMUSG00000028957,ENSMUSG00000032017,ENSMUSG00000027959,ENSMUSG00000022822,ENSMUSG00000026473,ENSMUSG00000001300,ENSMUSG00000042249,ENSMUSG00000008734,ENSMUSG00000035545,ENSMUSG00000036572,ENSMUSG00000048058,ENSMUSG00000021748,ENSMUSG00000021765,ENSMUSG00000042225,ENSMUSG00000024042,…
TF	Factor: E2F-1; motif: NKTSSCGC; match class: 0	TF:M00428_0	7.59870709543499e-15	14.119260295756664	7899	961	476	21846	ENSMUSG00000025153,ENSMUSG00000030201,ENSMUSG00000027318,ENSMUSG00000068614,ENSMUSG00000030697,ENSMUSG00000055254,ENSMUSG00000028957,ENSMUSG00000032017,ENSMUSG00000027959,ENSMUSG00000022822,ENSMUSG00000026473,ENSMUSG00000001300,ENSMUSG00000042249,ENSMUSG00000008734,ENSMUSG00000035545,ENSMUSG00000036572,ENSMUSG00000048058,ENSMUSG00000021748,ENSMUSG00000021765,ENSMUSG00000042225,ENSMUSG00000024042,…
TF	Factor: BCL6B; motif: NNNNCCGCCCCWNNNN	TF:M02844	1.2120087335281342e-14	13.916494250706522	13668	961	724	21846	ENSMUSG00000021250,ENSMUSG00000025153,ENSMUSG00000030201,ENSMUSG00000027318,ENSMUSG00000030711,ENSMUSG00000068614,ENSMUSG00000030697,ENSMUSG00000055254,ENSMUSG00000066705,ENSMUSG00000030671,ENSMUSG00000018395,ENSMUSG00000022790,ENSMUSG00000021495,ENSMUSG00000015542,ENSMUSG00000045954,ENSMUSG00000028957,ENSMUSG00000032017,ENSMUSG00000022822,ENSMUSG00000026473,ENSMUSG00000001300,ENSMUSG00000042249,…
TF	Factor: BCL6B; motif: NNNNCCGCCCCWNNNN; match class: 0	TF:M02844_0	1.2120087335281342e-14	13.916494250706522	13668	961	724	21846	ENSMUSG00000021250,ENSMUSG00000025153,ENSMUSG00000030201,ENSMUSG00000027318,ENSMUSG00000030711,ENSMUSG00000068614,ENSMUSG00000030697,ENSMUSG00000055254,ENSMUSG00000066705,ENSMUSG00000030671,ENSMUSG00000018395,ENSMUSG00000022790,ENSMUSG00000021495,ENSMUSG00000015542,ENSMUSG00000045954,ENSMUSG00000028957,ENSMUSG00000032017,ENSMUSG00000022822,ENSMUSG00000026473,ENSMUSG00000001300,ENSMUSG00000042249,…
TF	Factor: E2F-4; motif: GCGGGAAANA	TF:M02090	1.2736341981692852e-14	13.894955288270967	10319	961	584	21846	ENSMUSG00000021250,ENSMUSG00000025153,ENSMUSG00000050069,ENSMUSG00000027318,ENSMUSG00000031299,ENSMUSG00000020250,ENSMUSG00000030697,ENSMUSG00000066705,ENSMUSG00000039167,ENSMUSG00000018395,ENSMUSG00000022790,ENSMUSG00000015542,ENSMUSG00000045954,ENSMUSG00000028957,ENSMUSG00000032017,ENSMUSG00000027959,ENSMUSG00000030166,ENSMUSG00000026473,ENSMUSG00000042249,ENSMUSG00000008734,ENSMUSG00000035545,…
TF	Factor: E2F-4; motif: GCGGGAAANA; match class: 0	TF:M02090_0	1.2736341981692852e-14	13.894955288270967	10319	961	584	21846	ENSMUSG00000021250,ENSMUSG00000025153,ENSMUSG00000050069,ENSMUSG00000027318,ENSMUSG00000031299,ENSMUSG00000020250,ENSMUSG00000030697,ENSMUSG00000066705,ENSMUSG00000039167,ENSMUSG00000018395,ENSMUSG00000022790,ENSMUSG00000015542,ENSMUSG00000045954,ENSMUSG00000028957,ENSMUSG00000032017,ENSMUSG00000027959,ENSMUSG00000030166,ENSMUSG00000026473,ENSMUSG00000042249,ENSMUSG00000008734,ENSMUSG00000035545,…
TF	Factor: Zfp536; motif: NCGGAKG; match class: 0	TF:M05541_0	2.0712534522307916e-14	13.683766754718155	6312	961	399	21846	ENSMUSG00000025153,ENSMUSG00000020250,ENSMUSG00000030697,ENSMUSG00000055254,ENSMUSG00000021495,ENSMUSG00000028957,ENSMUSG00000032017,ENSMUSG00000022822,ENSMUSG00000026473,ENSMUSG00000001300,ENSMUSG00000060336,ENSMUSG00000021765,ENSMUSG00000010608,ENSMUSG00000032492,ENSMUSG00000042225,ENSMUSG00000024042,ENSMUSG00000029439,ENSMUSG00000021025,ENSMUSG00000022419,ENSMUSG00000054434,ENSMUSG00000033768,…
TF	Factor: Zfp536; motif: NCGGAKG	TF:M05541	2.0712534522307916e-14	13.683766754718155	6312	961	399	21846	ENSMUSG00000025153,ENSMUSG00000020250,ENSMUSG00000030697,ENSMUSG00000055254,ENSMUSG00000021495,ENSMUSG00000028957,ENSMUSG00000032017,ENSMUSG00000022822,ENSMUSG00000026473,ENSMUSG00000001300,ENSMUSG00000060336,ENSMUSG00000021765,ENSMUSG00000010608,ENSMUSG00000032492,ENSMUSG00000042225,ENSMUSG00000024042,ENSMUSG00000029439,ENSMUSG00000021025,ENSMUSG00000022419,ENSMUSG00000054434,ENSMUSG00000033768,…
TF	Factor: KROX; motif: CCCGCCCCCRCCCC; match class: 0	TF:M00982_0	4.052740123963593e-14	13.392251243864301	5966	961	381	21846	ENSMUSG00000027318,ENSMUSG00000030697,ENSMUSG00000066705,ENSMUSG00000015542,ENSMUSG00000028957,ENSMUSG00000032017,ENSMUSG00000022822,ENSMUSG00000001300,ENSMUSG00000040265,ENSMUSG00000035545,ENSMUSG00000048058,ENSMUSG00000021765,ENSMUSG00000035150,ENSMUSG00000032492,ENSMUSG00000042225,ENSMUSG00000021025,ENSMUSG00000022419,ENSMUSG00000029405,ENSMUSG00000023015,ENSMUSG00000021047,ENSMUSG00000032350,…
TF	Factor: KROX; motif: CCCGCCCCCRCCCC	TF:M00982	4.052740123963593e-14	13.392251243864301	5966	961	381	21846	ENSMUSG00000027318,ENSMUSG00000030697,ENSMUSG00000066705,ENSMUSG00000015542,ENSMUSG00000028957,ENSMUSG00000032017,ENSMUSG00000022822,ENSMUSG00000001300,ENSMUSG00000040265,ENSMUSG00000035545,ENSMUSG00000048058,ENSMUSG00000021765,ENSMUSG00000035150,ENSMUSG00000032492,ENSMUSG00000042225,ENSMUSG00000021025,ENSMUSG00000022419,ENSMUSG00000029405,ENSMUSG00000023015,ENSMUSG00000021047,ENSMUSG00000032350,…
TF	Factor: Egr-2; motif: GCGTGGGCGG; match class: 0	TF:M05494_0	1.9288165826256025e-13	12.714709068852173	7208	961	438	21846	ENSMUSG00000025153,ENSMUSG00000030201,ENSMUSG00000027318,ENSMUSG00000066705,ENSMUSG00000030671,ENSMUSG00000022790,ENSMUSG00000109764,ENSMUSG00000015542,ENSMUSG00000028957,ENSMUSG00000032017,ENSMUSG00000030166,ENSMUSG00000022822,ENSMUSG00000026473,ENSMUSG00000040265,ENSMUSG00000035545,ENSMUSG00000048058,ENSMUSG00000021765,ENSMUSG00000027474,ENSMUSG00000035150,ENSMUSG00000024042,ENSMUSG00000029439,…
TF	Factor: Egr-2; motif: GCGTGGGCGG	TF:M05494	1.9288165826256025e-13	12.714709068852173	7208	961	438	21846	ENSMUSG00000025153,ENSMUSG00000030201,ENSMUSG00000027318,ENSMUSG00000066705,ENSMUSG00000030671,ENSMUSG00000022790,ENSMUSG00000109764,ENSMUSG00000015542,ENSMUSG00000028957,ENSMUSG00000032017,ENSMUSG00000030166,ENSMUSG00000022822,ENSMUSG00000026473,ENSMUSG00000040265,ENSMUSG00000035545,ENSMUSG00000048058,ENSMUSG00000021765,ENSMUSG00000027474,ENSMUSG00000035150,ENSMUSG00000024042,ENSMUSG00000029439,…
TF	Factor: BTEB2; motif: RGGGNGKGGN; match class: 0	TF:M07277_0	2.300339504838532e-13	12.63820806215772	7598	961	456	21846	ENSMUSG00000021250,ENSMUSG00000025153,ENSMUSG00000027318,ENSMUSG00000021495,ENSMUSG00000015542,ENSMUSG00000028957,ENSMUSG00000030166,ENSMUSG00000001300,ENSMUSG00000042249,ENSMUSG00000008734,ENSMUSG00000021748,ENSMUSG00000021765,ENSMUSG00000035150,ENSMUSG00000032492,ENSMUSG00000024042,ENSMUSG00000021025,ENSMUSG00000022419,ENSMUSG00000054434,ENSMUSG00000033768,ENSMUSG00000029405,ENSMUSG00000023015,…
TF	Factor: BTEB2; motif: RGGGNGKGGN	TF:M07277	2.300339504838532e-13	12.63820806215772	7598	961	456	21846	ENSMUSG00000021250,ENSMUSG00000025153,ENSMUSG00000027318,ENSMUSG00000021495,ENSMUSG00000015542,ENSMUSG00000028957,ENSMUSG00000030166,ENSMUSG00000001300,ENSMUSG00000042249,ENSMUSG00000008734,ENSMUSG00000021748,ENSMUSG00000021765,ENSMUSG00000035150,ENSMUSG00000032492,ENSMUSG00000024042,ENSMUSG00000021025,ENSMUSG00000022419,ENSMUSG00000054434,ENSMUSG00000033768,ENSMUSG00000029405,ENSMUSG00000023015,…
TF	Factor: AP-2alpha; motif: NGCCYSNNGSN; match class: 0	TF:M01857_0	4.4005261508033567e-13	12.356495393802588	6173	961	387	21846	ENSMUSG00000025153,ENSMUSG00000030201,ENSMUSG00000031299,ENSMUSG00000068614,ENSMUSG00000030697,ENSMUSG00000066705,ENSMUSG00000030671,ENSMUSG00000022790,ENSMUSG00000021495,ENSMUSG00000028957,ENSMUSG00000032017,ENSMUSG00000022822,ENSMUSG00000026473,ENSMUSG00000048058,ENSMUSG00000021765,ENSMUSG00000027474,ENSMUSG00000042225,ENSMUSG00000024042,ENSMUSG00000033768,ENSMUSG00000031340,ENSMUSG00000039218,…
TF	Factor: AP-2alpha; motif: NGCCYSNNGSN	TF:M01857	4.4005261508033567e-13	12.356495393802588	6173	961	387	21846	ENSMUSG00000025153,ENSMUSG00000030201,ENSMUSG00000031299,ENSMUSG00000068614,ENSMUSG00000030697,ENSMUSG00000066705,ENSMUSG00000030671,ENSMUSG00000022790,ENSMUSG00000021495,ENSMUSG00000028957,ENSMUSG00000032017,ENSMUSG00000022822,ENSMUSG00000026473,ENSMUSG00000048058,ENSMUSG00000021765,ENSMUSG00000027474,ENSMUSG00000042225,ENSMUSG00000024042,ENSMUSG00000033768,ENSMUSG00000031340,ENSMUSG00000039218,…
TF	Factor: ZBP89; motif: CCCCKCCCCCNN; match class: 0	TF:M07397_0	5.632075026762944e-13	12.24933156844476	8107	961	478	21846	ENSMUSG00000021250,ENSMUSG00000025153,ENSMUSG00000030201,ENSMUSG00000027318,ENSMUSG00000021495,ENSMUSG00000015542,ENSMUSG00000028957,ENSMUSG00000032017,ENSMUSG00000030166,ENSMUSG00000026473,ENSMUSG00000001300,ENSMUSG00000042249,ENSMUSG00000040265,ENSMUSG00000035545,ENSMUSG00000021748,ENSMUSG00000021765,ENSMUSG00000010608,ENSMUSG00000027474,ENSMUSG00000035150,ENSMUSG00000032492,ENSMUSG00000024042,…
TF	Factor: ZBP89; motif: CCCCKCCCCCNN	TF:M07397	5.632075026762944e-13	12.24933156844476	8107	961	478	21846	ENSMUSG00000021250,ENSMUSG00000025153,ENSMUSG00000030201,ENSMUSG00000027318,ENSMUSG00000021495,ENSMUSG00000015542,ENSMUSG00000028957,ENSMUSG00000032017,ENSMUSG00000030166,ENSMUSG00000026473,ENSMUSG00000001300,ENSMUSG00000042249,ENSMUSG00000040265,ENSMUSG00000035545,ENSMUSG00000021748,ENSMUSG00000021765,ENSMUSG00000010608,ENSMUSG00000027474,ENSMUSG00000035150,ENSMUSG00000032492,ENSMUSG00000024042,…
TF	Factor: SP1:SP3; motif: CCSCCCCCYCC; match class: 0	TF:M01219_0	5.943973783869691e-13	12.225923114716162	6682	961	411	21846	ENSMUSG00000021250,ENSMUSG00000025153,ENSMUSG00000030201,ENSMUSG00000027318,ENSMUSG00000030697,ENSMUSG00000018395,ENSMUSG00000028957,ENSMUSG00000001300,ENSMUSG00000042249,ENSMUSG00000035545,ENSMUSG00000021765,ENSMUSG00000010608,ENSMUSG00000035150,ENSMUSG00000024042,ENSMUSG00000021025,ENSMUSG00000022419,ENSMUSG00000029405,ENSMUSG00000023015,ENSMUSG00000039218,ENSMUSG00000041730,ENSMUSG00000021047,…
TF	Factor: SP1:SP3; motif: CCSCCCCCYCC	TF:M01219	5.943973783869691e-13	12.225923114716162	6682	961	411	21846	ENSMUSG00000021250,ENSMUSG00000025153,ENSMUSG00000030201,ENSMUSG00000027318,ENSMUSG00000030697,ENSMUSG00000018395,ENSMUSG00000028957,ENSMUSG00000001300,ENSMUSG00000042249,ENSMUSG00000035545,ENSMUSG00000021765,ENSMUSG00000010608,ENSMUSG00000035150,ENSMUSG00000024042,ENSMUSG00000021025,ENSMUSG00000022419,ENSMUSG00000029405,ENSMUSG00000023015,ENSMUSG00000039218,ENSMUSG00000041730,ENSMUSG00000021047,…
TF	Factor: SP2; motif: GNNGGGGGCGGGGSN; match class: 0	TF:M03807_0	7.667182344363032e-13	12.115364208035146	7091	961	430	21846	ENSMUSG00000021250,ENSMUSG00000025153,ENSMUSG00000018395,ENSMUSG00000021495,ENSMUSG00000015542,ENSMUSG00000028957,ENSMUSG00000032017,ENSMUSG00000001300,ENSMUSG00000042249,ENSMUSG00000008734,ENSMUSG00000021748,ENSMUSG00000021765,ENSMUSG00000035150,ENSMUSG00000032492,ENSMUSG00000024042,ENSMUSG00000021025,ENSMUSG00000022419,ENSMUSG00000054434,ENSMUSG00000033768,ENSMUSG00000029405,ENSMUSG00000031340,…
TF	Factor: SP2; motif: GNNGGGGGCGGGGSN	TF:M03807	7.667182344363032e-13	12.115364208035146	7091	961	430	21846	ENSMUSG00000021250,ENSMUSG00000025153,ENSMUSG00000018395,ENSMUSG00000021495,ENSMUSG00000015542,ENSMUSG00000028957,ENSMUSG00000032017,ENSMUSG00000001300,ENSMUSG00000042249,ENSMUSG00000008734,ENSMUSG00000021748,ENSMUSG00000021765,ENSMUSG00000035150,ENSMUSG00000032492,ENSMUSG00000024042,ENSMUSG00000021025,ENSMUSG00000022419,ENSMUSG00000054434,ENSMUSG00000033768,ENSMUSG00000029405,ENSMUSG00000031340,…
TF	Factor: AP-2; motif: MKCCCSCNGGCG; match class: 0	TF:M00189_0	7.759455413897373e-13	12.110168757999373	8033	961	474	21846	ENSMUSG00000021250,ENSMUSG00000025153,ENSMUSG00000030201,ENSMUSG00000027318,ENSMUSG00000031299,ENSMUSG00000068614,ENSMUSG00000030697,ENSMUSG00000030671,ENSMUSG00000018395,ENSMUSG00000022790,ENSMUSG00000109764,ENSMUSG00000021495,ENSMUSG00000028957,ENSMUSG00000032017,ENSMUSG00000027959,ENSMUSG00000026473,ENSMUSG00000001300,ENSMUSG00000035545,ENSMUSG00000036572,ENSMUSG00000048058,ENSMUSG00000021748,…
TF	Factor: AP-2; motif: MKCCCSCNGGCG	TF:M00189	7.759455413897373e-13	12.110168757999373	8033	961	474	21846	ENSMUSG00000021250,ENSMUSG00000025153,ENSMUSG00000030201,ENSMUSG00000027318,ENSMUSG00000031299,ENSMUSG00000068614,ENSMUSG00000030697,ENSMUSG00000030671,ENSMUSG00000018395,ENSMUSG00000022790,ENSMUSG00000109764,ENSMUSG00000021495,ENSMUSG00000028957,ENSMUSG00000032017,ENSMUSG00000027959,ENSMUSG00000026473,ENSMUSG00000001300,ENSMUSG00000035545,ENSMUSG00000036572,ENSMUSG00000048058,ENSMUSG00000021748,…
TF	Factor: Sp1; motif: GGGGCGGGGT; match class: 0	TF:M00008_0	1.7365093156370246e-12	11.760322882541008	8348	961	487	21846	ENSMUSG00000025153,ENSMUSG00000027318,ENSMUSG00000030711,ENSMUSG00000068614,ENSMUSG00000030697,ENSMUSG00000018395,ENSMUSG00000022790,ENSMUSG00000015542,ENSMUSG00000028957,ENSMUSG00000032017,ENSMUSG00000022822,ENSMUSG00000026473,ENSMUSG00000001300,ENSMUSG00000040265,ENSMUSG00000035545,ENSMUSG00000048058,ENSMUSG00000021748,ENSMUSG00000010608,ENSMUSG00000032492,ENSMUSG00000024042,ENSMUSG00000021025,…
TF	Factor: Sp1; motif: GGGGCGGGGT	TF:M00008	1.7365093156370246e-12	11.760322882541008	8348	961	487	21846	ENSMUSG00000025153,ENSMUSG00000027318,ENSMUSG00000030711,ENSMUSG00000068614,ENSMUSG00000030697,ENSMUSG00000018395,ENSMUSG00000022790,ENSMUSG00000015542,ENSMUSG00000028957,ENSMUSG00000032017,ENSMUSG00000022822,ENSMUSG00000026473,ENSMUSG00000001300,ENSMUSG00000040265,ENSMUSG00000035545,ENSMUSG00000048058,ENSMUSG00000021748,ENSMUSG00000010608,ENSMUSG00000032492,ENSMUSG00000024042,ENSMUSG00000021025,…
TF	Factor: SP6; motif: WGGGCGG; match class: 0	TF:M05455_0	2.3508681272564576e-12	11.628771732087795	7219	961	434	21846	ENSMUSG00000050069,ENSMUSG00000027318,ENSMUSG00000031299,ENSMUSG00000020250,ENSMUSG00000066705,ENSMUSG00000030671,ENSMUSG00000018395,ENSMUSG00000109764,ENSMUSG00000028957,ENSMUSG00000032017,ENSMUSG00000030166,ENSMUSG00000026473,ENSMUSG00000001300,ENSMUSG00000042249,ENSMUSG00000035545,ENSMUSG00000036572,ENSMUSG00000048058,ENSMUSG00000021765,ENSMUSG00000024042,ENSMUSG00000029439,ENSMUSG00000021025,…
TF	Factor: Sp3; motif: AGGGCGG; match class: 0	TF:M05665_0	2.3508681272564576e-12	11.628771732087795	7219	961	434	21846	ENSMUSG00000050069,ENSMUSG00000027318,ENSMUSG00000031299,ENSMUSG00000020250,ENSMUSG00000066705,ENSMUSG00000030671,ENSMUSG00000018395,ENSMUSG00000109764,ENSMUSG00000028957,ENSMUSG00000032017,ENSMUSG00000030166,ENSMUSG00000026473,ENSMUSG00000001300,ENSMUSG00000042249,ENSMUSG00000035545,ENSMUSG00000036572,ENSMUSG00000048058,ENSMUSG00000021765,ENSMUSG00000024042,ENSMUSG00000029439,ENSMUSG00000021025,…
TF	Factor: CPBP; motif: NGGGCGG	TF:M05301	2.3508681272564576e-12	11.628771732087795	7219	961	434	21846	ENSMUSG00000050069,ENSMUSG00000027318,ENSMUSG00000031299,ENSMUSG00000020250,ENSMUSG00000066705,ENSMUSG00000030671,ENSMUSG00000018395,ENSMUSG00000109764,ENSMUSG00000028957,ENSMUSG00000032017,ENSMUSG00000030166,ENSMUSG00000026473,ENSMUSG00000001300,ENSMUSG00000042249,ENSMUSG00000035545,ENSMUSG00000036572,ENSMUSG00000048058,ENSMUSG00000021765,ENSMUSG00000024042,ENSMUSG00000029439,ENSMUSG00000021025,…
TF	Factor: Sp3; motif: AGGGCGG	TF:M05665	2.3508681272564576e-12	11.628771732087795	7219	961	434	21846	ENSMUSG00000050069,ENSMUSG00000027318,ENSMUSG00000031299,ENSMUSG00000020250,ENSMUSG00000066705,ENSMUSG00000030671,ENSMUSG00000018395,ENSMUSG00000109764,ENSMUSG00000028957,ENSMUSG00000032017,ENSMUSG00000030166,ENSMUSG00000026473,ENSMUSG00000001300,ENSMUSG00000042249,ENSMUSG00000035545,ENSMUSG00000036572,ENSMUSG00000048058,ENSMUSG00000021765,ENSMUSG00000024042,ENSMUSG00000029439,ENSMUSG00000021025,…
TF	Factor: CPBP; motif: NGGGCGG; match class: 0	TF:M05301_0	2.3508681272564576e-12	11.628771732087795	7219	961	434	21846	ENSMUSG00000050069,ENSMUSG00000027318,ENSMUSG00000031299,ENSMUSG00000020250,ENSMUSG00000066705,ENSMUSG00000030671,ENSMUSG00000018395,ENSMUSG00000109764,ENSMUSG00000028957,ENSMUSG00000032017,ENSMUSG00000030166,ENSMUSG00000026473,ENSMUSG00000001300,ENSMUSG00000042249,ENSMUSG00000035545,ENSMUSG00000036572,ENSMUSG00000048058,ENSMUSG00000021765,ENSMUSG00000024042,ENSMUSG00000029439,ENSMUSG00000021025,…
TF	Factor: LKLF; motif: NGGGCGG; match class: 0	TF:M05391_0	2.3508681272564576e-12	11.628771732087795	7219	961	434	21846	ENSMUSG00000050069,ENSMUSG00000027318,ENSMUSG00000031299,ENSMUSG00000020250,ENSMUSG00000066705,ENSMUSG00000030671,ENSMUSG00000018395,ENSMUSG00000109764,ENSMUSG00000028957,ENSMUSG00000032017,ENSMUSG00000030166,ENSMUSG00000026473,ENSMUSG00000001300,ENSMUSG00000042249,ENSMUSG00000035545,ENSMUSG00000036572,ENSMUSG00000048058,ENSMUSG00000021765,ENSMUSG00000024042,ENSMUSG00000029439,ENSMUSG00000021025,…
TF	Factor: SP6; motif: WGGGCGG	TF:M05455	2.3508681272564576e-12	11.628771732087795	7219	961	434	21846	ENSMUSG00000050069,ENSMUSG00000027318,ENSMUSG00000031299,ENSMUSG00000020250,ENSMUSG00000066705,ENSMUSG00000030671,ENSMUSG00000018395,ENSMUSG00000109764,ENSMUSG00000028957,ENSMUSG00000032017,ENSMUSG00000030166,ENSMUSG00000026473,ENSMUSG00000001300,ENSMUSG00000042249,ENSMUSG00000035545,ENSMUSG00000036572,ENSMUSG00000048058,ENSMUSG00000021765,ENSMUSG00000024042,ENSMUSG00000029439,ENSMUSG00000021025,…
TF	Factor: LKLF; motif: NGGGCGG	TF:M05391	2.3508681272564576e-12	11.628771732087795	7219	961	434	21846	ENSMUSG00000050069,ENSMUSG00000027318,ENSMUSG00000031299,ENSMUSG00000020250,ENSMUSG00000066705,ENSMUSG00000030671,ENSMUSG00000018395,ENSMUSG00000109764,ENSMUSG00000028957,ENSMUSG00000032017,ENSMUSG00000030166,ENSMUSG00000026473,ENSMUSG00000001300,ENSMUSG00000042249,ENSMUSG00000035545,ENSMUSG00000036572,ENSMUSG00000048058,ENSMUSG00000021765,ENSMUSG00000024042,ENSMUSG00000029439,ENSMUSG00000021025,…
TF	Factor: Egr-1; motif: GCGGGGGCGG	TF:M07354	2.3746434495592957e-12	11.624401590044785	5926	961	372	21846	ENSMUSG00000025153,ENSMUSG00000030201,ENSMUSG00000027318,ENSMUSG00000030697,ENSMUSG00000030671,ENSMUSG00000015542,ENSMUSG00000032017,ENSMUSG00000022822,ENSMUSG00000026473,ENSMUSG00000040265,ENSMUSG00000035545,ENSMUSG00000048058,ENSMUSG00000021765,ENSMUSG00000035150,ENSMUSG00000042225,ENSMUSG00000024042,ENSMUSG00000029439,ENSMUSG00000021025,ENSMUSG00000029405,ENSMUSG00000023015,ENSMUSG00000021047,…
TF	Factor: Egr-1; motif: GCGGGGGCGG; match class: 0	TF:M07354_0	2.3746434495592957e-12	11.624401590044785	5926	961	372	21846	ENSMUSG00000025153,ENSMUSG00000030201,ENSMUSG00000027318,ENSMUSG00000030697,ENSMUSG00000030671,ENSMUSG00000015542,ENSMUSG00000032017,ENSMUSG00000022822,ENSMUSG00000026473,ENSMUSG00000040265,ENSMUSG00000035545,ENSMUSG00000048058,ENSMUSG00000021765,ENSMUSG00000035150,ENSMUSG00000042225,ENSMUSG00000024042,ENSMUSG00000029439,ENSMUSG00000021025,ENSMUSG00000029405,ENSMUSG00000023015,ENSMUSG00000021047,…
TF	Factor: Kaiso; motif: GCMGGGRGCRGS; match class: 1	TF:M03876_1	3.151944682593642e-12	11.50142141309084	5834	961	367	21846	ENSMUSG00000021250,ENSMUSG00000025153,ENSMUSG00000030201,ENSMUSG00000031299,ENSMUSG00000068614,ENSMUSG00000030671,ENSMUSG00000022790,ENSMUSG00000021495,ENSMUSG00000028957,ENSMUSG00000032017,ENSMUSG00000001300,ENSMUSG00000035545,ENSMUSG00000048058,ENSMUSG00000021765,ENSMUSG00000027474,ENSMUSG00000035150,ENSMUSG00000042225,ENSMUSG00000024042,ENSMUSG00000021025,ENSMUSG00000033768,ENSMUSG00000023015,…
TF	Factor: Sp1; motif: NNGGGGCGGGGNN; match class: 1	TF:M00932_1	4.667143551893206e-12	11.330948840889798	4370	961	293	21846	ENSMUSG00000025153,ENSMUSG00000018395,ENSMUSG00000028957,ENSMUSG00000001300,ENSMUSG00000035545,ENSMUSG00000021748,ENSMUSG00000021765,ENSMUSG00000024042,ENSMUSG00000021025,ENSMUSG00000033768,ENSMUSG00000029405,ENSMUSG00000031340,ENSMUSG00000039218,ENSMUSG00000032350,ENSMUSG00000022490,ENSMUSG00000019907,ENSMUSG00000047139,ENSMUSG00000059474,ENSMUSG00000026349,ENSMUSG00000067586,ENSMUSG00000031785,…
TF	Factor: E2F; motif: NNTTTCGCGCN; match class: 0	TF:M08875_0	4.7907929292256094e-12	11.31959260009534	5161	961	333	21846	ENSMUSG00000021250,ENSMUSG00000025153,ENSMUSG00000031299,ENSMUSG00000030697,ENSMUSG00000066705,ENSMUSG00000021495,ENSMUSG00000032017,ENSMUSG00000027959,ENSMUSG00000022822,ENSMUSG00000008734,ENSMUSG00000035545,ENSMUSG00000036572,ENSMUSG00000048058,ENSMUSG00000021748,ENSMUSG00000021765,ENSMUSG00000024042,ENSMUSG00000022419,ENSMUSG00000054434,ENSMUSG00000033768,ENSMUSG00000029405,ENSMUSG00000039218,…
TF	Factor: E2F; motif: NNTTTCGCGCN	TF:M08875	4.7907929292256094e-12	11.31959260009534	5161	961	333	21846	ENSMUSG00000021250,ENSMUSG00000025153,ENSMUSG00000031299,ENSMUSG00000030697,ENSMUSG00000066705,ENSMUSG00000021495,ENSMUSG00000032017,ENSMUSG00000027959,ENSMUSG00000022822,ENSMUSG00000008734,ENSMUSG00000035545,ENSMUSG00000036572,ENSMUSG00000048058,ENSMUSG00000021748,ENSMUSG00000021765,ENSMUSG00000024042,ENSMUSG00000022419,ENSMUSG00000054434,ENSMUSG00000033768,ENSMUSG00000029405,ENSMUSG00000039218,…
TF	Factor: SP2; motif: GGGCGGGAC; match class: 0	TF:M01783_0	9.103653393061879e-12	11.040784285697045	8111	961	473	21846	ENSMUSG00000021250,ENSMUSG00000031299,ENSMUSG00000030711,ENSMUSG00000068614,ENSMUSG00000020250,ENSMUSG00000018395,ENSMUSG00000015542,ENSMUSG00000028957,ENSMUSG00000032017,ENSMUSG00000030166,ENSMUSG00000022822,ENSMUSG00000001300,ENSMUSG00000042249,ENSMUSG00000036572,ENSMUSG00000021748,ENSMUSG00000010608,ENSMUSG00000042225,ENSMUSG00000024042,ENSMUSG00000021025,ENSMUSG00000054434,ENSMUSG00000033768,…
TF	Factor: SP2; motif: GGGCGGGAC	TF:M01783	9.103653393061879e-12	11.040784285697045	8111	961	473	21846	ENSMUSG00000021250,ENSMUSG00000031299,ENSMUSG00000030711,ENSMUSG00000068614,ENSMUSG00000020250,ENSMUSG00000018395,ENSMUSG00000015542,ENSMUSG00000028957,ENSMUSG00000032017,ENSMUSG00000030166,ENSMUSG00000022822,ENSMUSG00000001300,ENSMUSG00000042249,ENSMUSG00000036572,ENSMUSG00000021748,ENSMUSG00000010608,ENSMUSG00000042225,ENSMUSG00000024042,ENSMUSG00000021025,ENSMUSG00000054434,ENSMUSG00000033768,…
TF	Factor: Egr-3; motif: NTGCGTGGGCGK	TF:M00245	9.13587858324235e-12	11.03924968087781	6058	961	376	21846	ENSMUSG00000025153,ENSMUSG00000050069,ENSMUSG00000055254,ENSMUSG00000066705,ENSMUSG00000030671,ENSMUSG00000015542,ENSMUSG00000045954,ENSMUSG00000028957,ENSMUSG00000001300,ENSMUSG00000042249,ENSMUSG00000040265,ENSMUSG00000035545,ENSMUSG00000048058,ENSMUSG00000021765,ENSMUSG00000027474,ENSMUSG00000035150,ENSMUSG00000042225,ENSMUSG00000024042,ENSMUSG00000020917,ENSMUSG00000021025,ENSMUSG00000033768,…
TF	Factor: Egr-3; motif: NTGCGTGGGCGK; match class: 0	TF:M00245_0	9.13587858324235e-12	11.03924968087781	6058	961	376	21846	ENSMUSG00000025153,ENSMUSG00000050069,ENSMUSG00000055254,ENSMUSG00000066705,ENSMUSG00000030671,ENSMUSG00000015542,ENSMUSG00000045954,ENSMUSG00000028957,ENSMUSG00000001300,ENSMUSG00000042249,ENSMUSG00000040265,ENSMUSG00000035545,ENSMUSG00000048058,ENSMUSG00000021765,ENSMUSG00000027474,ENSMUSG00000035150,ENSMUSG00000042225,ENSMUSG00000024042,ENSMUSG00000020917,ENSMUSG00000021025,ENSMUSG00000033768,…
TF	Factor: E2F-4; motif: NGGGGGCGGGRMNN; match class: 0	TF:M10211_0	1.121983249978489e-11	10.950013626588069	6984	961	420	21846	ENSMUSG00000021250,ENSMUSG00000025153,ENSMUSG00000030201,ENSMUSG00000027318,ENSMUSG00000055254,ENSMUSG00000066705,ENSMUSG00000021495,ENSMUSG00000015542,ENSMUSG00000028957,ENSMUSG00000032017,ENSMUSG00000026473,ENSMUSG00000001300,ENSMUSG00000042249,ENSMUSG00000036572,ENSMUSG00000021748,ENSMUSG00000032492,ENSMUSG00000042225,ENSMUSG00000024042,ENSMUSG00000021025,ENSMUSG00000022419,ENSMUSG00000033768,…
TF	Factor: E2F-4; motif: NGGGGGCGGGRMNN	TF:M10211	1.121983249978489e-11	10.950013626588069	6984	961	420	21846	ENSMUSG00000021250,ENSMUSG00000025153,ENSMUSG00000030201,ENSMUSG00000027318,ENSMUSG00000055254,ENSMUSG00000066705,ENSMUSG00000021495,ENSMUSG00000015542,ENSMUSG00000028957,ENSMUSG00000032017,ENSMUSG00000026473,ENSMUSG00000001300,ENSMUSG00000042249,ENSMUSG00000036572,ENSMUSG00000021748,ENSMUSG00000032492,ENSMUSG00000042225,ENSMUSG00000024042,ENSMUSG00000021025,ENSMUSG00000022419,ENSMUSG00000033768,…
TF	Factor: Sp1; motif: CCCCGCCCCN; match class: 1	TF:M00933_1	1.2382890721593747e-11	10.907177959686715	3995	961	272	21846	ENSMUSG00000021250,ENSMUSG00000025153,ENSMUSG00000028957,ENSMUSG00000042249,ENSMUSG00000021748,ENSMUSG00000021765,ENSMUSG00000010608,ENSMUSG00000024042,ENSMUSG00000021025,ENSMUSG00000033768,ENSMUSG00000029405,ENSMUSG00000031340,ENSMUSG00000039218,ENSMUSG00000032350,ENSMUSG00000019907,ENSMUSG00000047139,ENSMUSG00000009633,ENSMUSG00000059474,ENSMUSG00000026349,ENSMUSG00000030313,ENSMUSG00000031785,…
TF	Factor: E2F-1; motif: TTGGCGCGRAANNGNM; match class: 0	TF:M00938_0	1.4445305512791515e-11	10.840273268557313	5220	961	334	21846	ENSMUSG00000021250,ENSMUSG00000025153,ENSMUSG00000050069,ENSMUSG00000030201,ENSMUSG00000030697,ENSMUSG00000055254,ENSMUSG00000066705,ENSMUSG00000030671,ENSMUSG00000039167,ENSMUSG00000018395,ENSMUSG00000022790,ENSMUSG00000032017,ENSMUSG00000022822,ENSMUSG00000008734,ENSMUSG00000035545,ENSMUSG00000036572,ENSMUSG00000021765,ENSMUSG00000035150,ENSMUSG00000042225,ENSMUSG00000024042,ENSMUSG00000021025,…
TF	Factor: E2F-1; motif: TTGGCGCGRAANNGNM	TF:M00938	1.4445305512791515e-11	10.840273268557313	5220	961	334	21846	ENSMUSG00000021250,ENSMUSG00000025153,ENSMUSG00000050069,ENSMUSG00000030201,ENSMUSG00000030697,ENSMUSG00000055254,ENSMUSG00000066705,ENSMUSG00000030671,ENSMUSG00000039167,ENSMUSG00000018395,ENSMUSG00000022790,ENSMUSG00000032017,ENSMUSG00000022822,ENSMUSG00000008734,ENSMUSG00000035545,ENSMUSG00000036572,ENSMUSG00000021765,ENSMUSG00000035150,ENSMUSG00000042225,ENSMUSG00000024042,ENSMUSG00000021025,…
TF	Factor: Egr-1; motif: GCGGGGGCGG; match class: 0	TF:M01873_0	1.5427422207557762e-11	10.811706634828571	5002	961	323	21846	ENSMUSG00000030201,ENSMUSG00000027318,ENSMUSG00000030697,ENSMUSG00000030671,ENSMUSG00000015542,ENSMUSG00000028957,ENSMUSG00000040265,ENSMUSG00000035545,ENSMUSG00000048058,ENSMUSG00000021765,ENSMUSG00000035150,ENSMUSG00000042225,ENSMUSG00000024042,ENSMUSG00000029439,ENSMUSG00000021025,ENSMUSG00000029405,ENSMUSG00000023015,ENSMUSG00000021047,ENSMUSG00000040268,ENSMUSG00000032350,ENSMUSG00000019907,…
TF	Factor: Egr-1; motif: GCGGGGGCGG	TF:M01873	1.5427422207557762e-11	10.811706634828571	5002	961	323	21846	ENSMUSG00000030201,ENSMUSG00000027318,ENSMUSG00000030697,ENSMUSG00000030671,ENSMUSG00000015542,ENSMUSG00000028957,ENSMUSG00000040265,ENSMUSG00000035545,ENSMUSG00000048058,ENSMUSG00000021765,ENSMUSG00000035150,ENSMUSG00000042225,ENSMUSG00000024042,ENSMUSG00000029439,ENSMUSG00000021025,ENSMUSG00000029405,ENSMUSG00000023015,ENSMUSG00000021047,ENSMUSG00000040268,ENSMUSG00000032350,ENSMUSG00000019907,…
TF	Factor: Sp1; motif: GGGGCGGGGC; match class: 1	TF:M00931_1	1.9273567456221013e-11	10.715037891823247	4183	961	281	21846	ENSMUSG00000025153,ENSMUSG00000018395,ENSMUSG00000028957,ENSMUSG00000001300,ENSMUSG00000021748,ENSMUSG00000024042,ENSMUSG00000021025,ENSMUSG00000033768,ENSMUSG00000029405,ENSMUSG00000031340,ENSMUSG00000039218,ENSMUSG00000032350,ENSMUSG00000022490,ENSMUSG00000019907,ENSMUSG00000059474,ENSMUSG00000026349,ENSMUSG00000067586,ENSMUSG00000031785,ENSMUSG00000018417,ENSMUSG00000054871,ENSMUSG00000060860,…
TF	Factor: GKLF; motif: NNNRGGNGNGGSN; match class: 1	TF:M07289_1	2.1306856988021992e-11	10.671480609104657	10999	961	600	21846	ENSMUSG00000021250,ENSMUSG00000025153,ENSMUSG00000030201,ENSMUSG00000027318,ENSMUSG00000068614,ENSMUSG00000051022,ENSMUSG00000030697,ENSMUSG00000055254,ENSMUSG00000066705,ENSMUSG00000018395,ENSMUSG00000021495,ENSMUSG00000015542,ENSMUSG00000032017,ENSMUSG00000026473,ENSMUSG00000042249,ENSMUSG00000040265,ENSMUSG00000008734,ENSMUSG00000035545,ENSMUSG00000036572,ENSMUSG00000048058,ENSMUSG00000021765,…
TF	Factor: Sp2; motif: NYSGCCCCGCCCCCY; match class: 0	TF:M03567_0	2.7562035198925875e-11	10.559688716988312	6411	961	391	21846	ENSMUSG00000025153,ENSMUSG00000018395,ENSMUSG00000021495,ENSMUSG00000015542,ENSMUSG00000028957,ENSMUSG00000001300,ENSMUSG00000042249,ENSMUSG00000048058,ENSMUSG00000021748,ENSMUSG00000035150,ENSMUSG00000032492,ENSMUSG00000024042,ENSMUSG00000021025,ENSMUSG00000022419,ENSMUSG00000054434,ENSMUSG00000033768,ENSMUSG00000029405,ENSMUSG00000031340,ENSMUSG00000039218,ENSMUSG00000041730,ENSMUSG00000021047,…
TF	Factor: Sp2; motif: NYSGCCCCGCCCCCY	TF:M03567	2.7562035198925875e-11	10.559688716988312	6411	961	391	21846	ENSMUSG00000025153,ENSMUSG00000018395,ENSMUSG00000021495,ENSMUSG00000015542,ENSMUSG00000028957,ENSMUSG00000001300,ENSMUSG00000042249,ENSMUSG00000048058,ENSMUSG00000021748,ENSMUSG00000035150,ENSMUSG00000032492,ENSMUSG00000024042,ENSMUSG00000021025,ENSMUSG00000022419,ENSMUSG00000054434,ENSMUSG00000033768,ENSMUSG00000029405,ENSMUSG00000031340,ENSMUSG00000039218,ENSMUSG00000041730,ENSMUSG00000021047,…
TF	Factor: MAZ; motif: NKGGGAGGGGRGGR	TF:M02023	3.1137293306183576e-11	10.506719142354894	7967	961	464	21846	ENSMUSG00000021250,ENSMUSG00000025153,ENSMUSG00000030201,ENSMUSG00000027318,ENSMUSG00000030697,ENSMUSG00000055254,ENSMUSG00000066705,ENSMUSG00000022822,ENSMUSG00000026473,ENSMUSG00000042249,ENSMUSG00000040265,ENSMUSG00000035545,ENSMUSG00000021765,ENSMUSG00000010608,ENSMUSG00000035150,ENSMUSG00000032492,ENSMUSG00000024042,ENSMUSG00000029439,ENSMUSG00000021025,ENSMUSG00000022419,ENSMUSG00000033768,…
TF	Factor: MAZ; motif: NKGGGAGGGGRGGR; match class: 0	TF:M02023_0	3.1137293306183576e-11	10.506719142354894	7967	961	464	21846	ENSMUSG00000021250,ENSMUSG00000025153,ENSMUSG00000030201,ENSMUSG00000027318,ENSMUSG00000030697,ENSMUSG00000055254,ENSMUSG00000066705,ENSMUSG00000022822,ENSMUSG00000026473,ENSMUSG00000042249,ENSMUSG00000040265,ENSMUSG00000035545,ENSMUSG00000021765,ENSMUSG00000010608,ENSMUSG00000035150,ENSMUSG00000032492,ENSMUSG00000024042,ENSMUSG00000029439,ENSMUSG00000021025,ENSMUSG00000022419,ENSMUSG00000033768,…
TF	Factor: MOVO-B; motif: GNGGGGG; match class: 1	TF:M01104_1	5.370268427827417e-11	10.270004005955808	3263	961	231	21846	ENSMUSG00000025153,ENSMUSG00000030201,ENSMUSG00000030671,ENSMUSG00000021495,ENSMUSG00000032017,ENSMUSG00000042249,ENSMUSG00000048058,ENSMUSG00000021765,ENSMUSG00000035150,ENSMUSG00000042225,ENSMUSG00000024042,ENSMUSG00000039218,ENSMUSG00000021047,ENSMUSG00000032350,ENSMUSG00000019907,ENSMUSG00000047139,ENSMUSG00000009633,ENSMUSG00000022020,ENSMUSG00000021779,ENSMUSG00000029629,ENSMUSG00000075229,…
TF	Factor: Sp1; motif: NGGGGGCGGGGYN; match class: 1	TF:M00196_1	5.6585173003759685e-11	10.247297351960462	4238	961	282	21846	ENSMUSG00000025153,ENSMUSG00000018395,ENSMUSG00000028957,ENSMUSG00000001300,ENSMUSG00000021748,ENSMUSG00000024042,ENSMUSG00000021025,ENSMUSG00000033768,ENSMUSG00000029405,ENSMUSG00000031340,ENSMUSG00000032350,ENSMUSG00000022490,ENSMUSG00000019907,ENSMUSG00000059474,ENSMUSG00000026349,ENSMUSG00000031785,ENSMUSG00000018417,ENSMUSG00000054871,ENSMUSG00000060860,ENSMUSG00000042851,ENSMUSG00000054263,…
TF	Factor: E2F-4; motif: GNNGGCGGGAAN; match class: 0	TF:M09682_0	6.478717276176776e-11	10.188510971756386	5906	961	365	21846	ENSMUSG00000021250,ENSMUSG00000027318,ENSMUSG00000055254,ENSMUSG00000066705,ENSMUSG00000022790,ENSMUSG00000021495,ENSMUSG00000028957,ENSMUSG00000032017,ENSMUSG00000026473,ENSMUSG00000001300,ENSMUSG00000042249,ENSMUSG00000036572,ENSMUSG00000035150,ENSMUSG00000042225,ENSMUSG00000022419,ENSMUSG00000033768,ENSMUSG00000029405,ENSMUSG00000023015,ENSMUSG00000031340,ENSMUSG00000039218,ENSMUSG00000021047,…
TF	Factor: E2F-4; motif: GNNGGCGGGAAN	TF:M09682	6.478717276176776e-11	10.188510971756386	5906	961	365	21846	ENSMUSG00000021250,ENSMUSG00000027318,ENSMUSG00000055254,ENSMUSG00000066705,ENSMUSG00000022790,ENSMUSG00000021495,ENSMUSG00000028957,ENSMUSG00000032017,ENSMUSG00000026473,ENSMUSG00000001300,ENSMUSG00000042249,ENSMUSG00000036572,ENSMUSG00000035150,ENSMUSG00000042225,ENSMUSG00000022419,ENSMUSG00000033768,ENSMUSG00000029405,ENSMUSG00000023015,ENSMUSG00000031340,ENSMUSG00000039218,ENSMUSG00000021047,…
TF	Factor: ELK-1; motif: ACCGGAWRTN; match class: 1	TF:M01981_1	6.773200116046044e-11	10.169206092855083	9031	961	511	21846	ENSMUSG00000025153,ENSMUSG00000027318,ENSMUSG00000020250,ENSMUSG00000030697,ENSMUSG00000055254,ENSMUSG00000066705,ENSMUSG00000039167,ENSMUSG00000018395,ENSMUSG00000022790,ENSMUSG00000021495,ENSMUSG00000015542,ENSMUSG00000028957,ENSMUSG00000032017,ENSMUSG00000027959,ENSMUSG00000030166,ENSMUSG00000026473,ENSMUSG00000001300,ENSMUSG00000035545,ENSMUSG00000036572,ENSMUSG00000060336,ENSMUSG00000010608,…
TF	Factor: WT1; motif: CGCCCCCNCN; match class: 1	TF:M02036_1	7.020690869326884e-11	10.153620149127576	3122	961	223	21846	ENSMUSG00000025153,ENSMUSG00000030697,ENSMUSG00000030671,ENSMUSG00000028957,ENSMUSG00000032017,ENSMUSG00000021765,ENSMUSG00000042225,ENSMUSG00000024042,ENSMUSG00000023015,ENSMUSG00000021047,ENSMUSG00000032350,ENSMUSG00000019907,ENSMUSG00000047139,ENSMUSG00000059474,ENSMUSG00000021779,ENSMUSG00000018417,ENSMUSG00000054871,ENSMUSG00000060860,ENSMUSG00000054263,ENSMUSG00000044820,ENSMUSG00000025810,…
TF	Factor: AP-2beta; motif: GCNNNGGSCNGVGGGN	TF:M01858	8.027678559378375e-11	10.095410025656786	5101	961	325	21846	ENSMUSG00000021250,ENSMUSG00000025153,ENSMUSG00000031299,ENSMUSG00000020250,ENSMUSG00000030697,ENSMUSG00000030671,ENSMUSG00000018395,ENSMUSG00000021495,ENSMUSG00000027959,ENSMUSG00000042249,ENSMUSG00000040265,ENSMUSG00000048058,ENSMUSG00000021748,ENSMUSG00000021765,ENSMUSG00000024042,ENSMUSG00000021025,ENSMUSG00000054434,ENSMUSG00000033768,ENSMUSG00000023015,ENSMUSG00000031340,ENSMUSG00000021047,…
TF	Factor: AP-2beta; motif: GCNNNGGSCNGVGGGN; match class: 0	TF:M01858_0	8.027678559378375e-11	10.095410025656786	5101	961	325	21846	ENSMUSG00000021250,ENSMUSG00000025153,ENSMUSG00000031299,ENSMUSG00000020250,ENSMUSG00000030697,ENSMUSG00000030671,ENSMUSG00000018395,ENSMUSG00000021495,ENSMUSG00000027959,ENSMUSG00000042249,ENSMUSG00000040265,ENSMUSG00000048058,ENSMUSG00000021748,ENSMUSG00000021765,ENSMUSG00000024042,ENSMUSG00000021025,ENSMUSG00000054434,ENSMUSG00000033768,ENSMUSG00000023015,ENSMUSG00000031340,ENSMUSG00000021047,…
TF	Factor: E2F-1; motif: TTTSGCGS; match class: 0	TF:M00431_0	8.445654907063997e-11	10.073366667999878	5978	961	368	21846	ENSMUSG00000021250,ENSMUSG00000025153,ENSMUSG00000068614,ENSMUSG00000030697,ENSMUSG00000055254,ENSMUSG00000066705,ENSMUSG00000030671,ENSMUSG00000032017,ENSMUSG00000027959,ENSMUSG00000026473,ENSMUSG00000008734,ENSMUSG00000035545,ENSMUSG00000036572,ENSMUSG00000048058,ENSMUSG00000021748,ENSMUSG00000021765,ENSMUSG00000010608,ENSMUSG00000042225,ENSMUSG00000024042,ENSMUSG00000029439,ENSMUSG00000033768,…
TF	Factor: E2F-1; motif: TTTSGCGS	TF:M00431	8.445654907063997e-11	10.073366667999878	5978	961	368	21846	ENSMUSG00000021250,ENSMUSG00000025153,ENSMUSG00000068614,ENSMUSG00000030697,ENSMUSG00000055254,ENSMUSG00000066705,ENSMUSG00000030671,ENSMUSG00000032017,ENSMUSG00000027959,ENSMUSG00000026473,ENSMUSG00000008734,ENSMUSG00000035545,ENSMUSG00000036572,ENSMUSG00000048058,ENSMUSG00000021748,ENSMUSG00000021765,ENSMUSG00000010608,ENSMUSG00000042225,ENSMUSG00000024042,ENSMUSG00000029439,ENSMUSG00000033768,…
TF	Factor: WT1; motif: NGCGGGGGGGTSMMCYN	TF:M05599	1.227362337834161e-10	9.911027207369303	5298	961	334	21846	ENSMUSG00000021250,ENSMUSG00000025153,ENSMUSG00000027318,ENSMUSG00000030697,ENSMUSG00000066705,ENSMUSG00000030671,ENSMUSG00000021495,ENSMUSG00000015542,ENSMUSG00000028957,ENSMUSG00000026473,ENSMUSG00000001300,ENSMUSG00000042249,ENSMUSG00000040265,ENSMUSG00000048058,ENSMUSG00000035150,ENSMUSG00000042225,ENSMUSG00000024042,ENSMUSG00000033768,ENSMUSG00000029405,ENSMUSG00000021047,ENSMUSG00000027620,…
TF	Factor: WT1; motif: NGCGGGGGGGTSMMCYN; match class: 0	TF:M05599_0	1.227362337834161e-10	9.911027207369303	5298	961	334	21846	ENSMUSG00000021250,ENSMUSG00000025153,ENSMUSG00000027318,ENSMUSG00000030697,ENSMUSG00000066705,ENSMUSG00000030671,ENSMUSG00000021495,ENSMUSG00000015542,ENSMUSG00000028957,ENSMUSG00000026473,ENSMUSG00000001300,ENSMUSG00000042249,ENSMUSG00000040265,ENSMUSG00000048058,ENSMUSG00000035150,ENSMUSG00000042225,ENSMUSG00000024042,ENSMUSG00000033768,ENSMUSG00000029405,ENSMUSG00000021047,ENSMUSG00000027620,…
TF	Factor: E2F-4; motif: NTTTCSCGCC; match class: 1	TF:M07380_1	1.5306619984188068e-10	9.815120699848938	5367	961	337	21846	ENSMUSG00000021250,ENSMUSG00000027318,ENSMUSG00000055254,ENSMUSG00000066705,ENSMUSG00000030671,ENSMUSG00000021495,ENSMUSG00000028957,ENSMUSG00000032017,ENSMUSG00000001300,ENSMUSG00000042249,ENSMUSG00000036572,ENSMUSG00000035150,ENSMUSG00000042225,ENSMUSG00000024042,ENSMUSG00000054434,ENSMUSG00000033768,ENSMUSG00000029405,ENSMUSG00000023015,ENSMUSG00000039218,ENSMUSG00000041730,ENSMUSG00000021047,…
TF	Factor: E2F-1; motif: NNNSSCGCSAANN; match class: 1	TF:M07250_1	1.844463881011738e-10	9.734129844872461	4122	961	274	21846	ENSMUSG00000025153,ENSMUSG00000030201,ENSMUSG00000030697,ENSMUSG00000030671,ENSMUSG00000021495,ENSMUSG00000028957,ENSMUSG00000032017,ENSMUSG00000027959,ENSMUSG00000001300,ENSMUSG00000036572,ENSMUSG00000021765,ENSMUSG00000010608,ENSMUSG00000042225,ENSMUSG00000024042,ENSMUSG00000054434,ENSMUSG00000033768,ENSMUSG00000029405,ENSMUSG00000021047,ENSMUSG00000040268,ENSMUSG00000019907,ENSMUSG00000047139,…
TF	Factor: AP-2; motif: MKCCCSCNGGCG; match class: 1	TF:M00189_1	2.1180397065164173e-10	9.674065902510245	3645	961	249	21846	ENSMUSG00000025153,ENSMUSG00000030201,ENSMUSG00000031299,ENSMUSG00000030697,ENSMUSG00000030671,ENSMUSG00000021495,ENSMUSG00000028957,ENSMUSG00000032017,ENSMUSG00000027959,ENSMUSG00000026473,ENSMUSG00000001300,ENSMUSG00000035545,ENSMUSG00000021765,ENSMUSG00000024042,ENSMUSG00000029439,ENSMUSG00000021025,ENSMUSG00000054434,ENSMUSG00000029405,ENSMUSG00000021047,ENSMUSG00000040268,ENSMUSG00000032350,…
TF	Factor: WT1; motif: GNGGGGGCGGGG; match class: 1	TF:M03893_1	2.5000668355261086e-10	9.602048380963085	2536	961	189	21846	ENSMUSG00000025153,ENSMUSG00000030697,ENSMUSG00000028957,ENSMUSG00000026473,ENSMUSG00000042249,ENSMUSG00000048058,ENSMUSG00000024042,ENSMUSG00000029405,ENSMUSG00000023015,ENSMUSG00000021047,ENSMUSG00000032350,ENSMUSG00000019907,ENSMUSG00000047139,ENSMUSG00000059474,ENSMUSG00000026349,ENSMUSG00000021779,ENSMUSG00000031785,ENSMUSG00000018417,ENSMUSG00000054871,ENSMUSG00000060860,ENSMUSG00000044820,…
TF	Factor: GKLF; motif: NNNRGGNGNGGSN	TF:M07289	2.7035187170248955e-10	9.568070619366518	15308	961	772	21846	ENSMUSG00000021250,ENSMUSG00000025153,ENSMUSG00000030201,ENSMUSG00000027318,ENSMUSG00000031299,ENSMUSG00000068614,ENSMUSG00000051022,ENSMUSG00000030697,ENSMUSG00000055254,ENSMUSG00000066705,ENSMUSG00000018395,ENSMUSG00000022790,ENSMUSG00000021495,ENSMUSG00000015542,ENSMUSG00000028957,ENSMUSG00000032017,ENSMUSG00000027959,ENSMUSG00000026473,ENSMUSG00000001300,ENSMUSG00000042249,ENSMUSG00000040265,…
TF	Factor: GKLF; motif: NNNRGGNGNGGSN; match class: 0	TF:M07289_0	2.7035187170248955e-10	9.568070619366518	15308	961	772	21846	ENSMUSG00000021250,ENSMUSG00000025153,ENSMUSG00000030201,ENSMUSG00000027318,ENSMUSG00000031299,ENSMUSG00000068614,ENSMUSG00000051022,ENSMUSG00000030697,ENSMUSG00000055254,ENSMUSG00000066705,ENSMUSG00000018395,ENSMUSG00000022790,ENSMUSG00000021495,ENSMUSG00000015542,ENSMUSG00000028957,ENSMUSG00000032017,ENSMUSG00000027959,ENSMUSG00000026473,ENSMUSG00000001300,ENSMUSG00000042249,ENSMUSG00000040265,…
TF	Factor: Zic1; motif: NNCCCCCGGGGGGG; match class: 1	TF:M02835_1	2.98396617007216e-10	9.525206104870371	6590	961	395	21846	ENSMUSG00000021250,ENSMUSG00000030201,ENSMUSG00000031299,ENSMUSG00000068614,ENSMUSG00000030697,ENSMUSG00000055254,ENSMUSG00000030671,ENSMUSG00000022790,ENSMUSG00000021495,ENSMUSG00000015542,ENSMUSG00000028957,ENSMUSG00000032017,ENSMUSG00000030166,ENSMUSG00000022822,ENSMUSG00000026473,ENSMUSG00000042249,ENSMUSG00000040265,ENSMUSG00000035545,ENSMUSG00000048058,ENSMUSG00000035150,ENSMUSG00000042225,…
TF	Factor: Osx; motif: CCNCCCCCNNN; match class: 0	TF:M07329_0	4.2419542164125187e-10	9.372434023152485	6166	961	374	21846	ENSMUSG00000021250,ENSMUSG00000025153,ENSMUSG00000027318,ENSMUSG00000030697,ENSMUSG00000030671,ENSMUSG00000018395,ENSMUSG00000015542,ENSMUSG00000001300,ENSMUSG00000040265,ENSMUSG00000035545,ENSMUSG00000021748,ENSMUSG00000027474,ENSMUSG00000035150,ENSMUSG00000024042,ENSMUSG00000029439,ENSMUSG00000021025,ENSMUSG00000033768,ENSMUSG00000029405,ENSMUSG00000023015,ENSMUSG00000039218,ENSMUSG00000032350,…
TF	Factor: Osx; motif: CCNCCCCCNNN	TF:M07329	4.2419542164125187e-10	9.372434023152485	6166	961	374	21846	ENSMUSG00000021250,ENSMUSG00000025153,ENSMUSG00000027318,ENSMUSG00000030697,ENSMUSG00000030671,ENSMUSG00000018395,ENSMUSG00000015542,ENSMUSG00000001300,ENSMUSG00000040265,ENSMUSG00000035545,ENSMUSG00000021748,ENSMUSG00000027474,ENSMUSG00000035150,ENSMUSG00000024042,ENSMUSG00000029439,ENSMUSG00000021025,ENSMUSG00000033768,ENSMUSG00000029405,ENSMUSG00000023015,ENSMUSG00000039218,ENSMUSG00000032350,…
TF	Factor: PEA3; motif: RCCGGAAGYN; match class: 0	TF:M01991_0	4.2679502650898675e-10	9.3697806501011	9966	961	549	21846	ENSMUSG00000025153,ENSMUSG00000027318,ENSMUSG00000068614,ENSMUSG00000094686,ENSMUSG00000020250,ENSMUSG00000030697,ENSMUSG00000066705,ENSMUSG00000039167,ENSMUSG00000018395,ENSMUSG00000021495,ENSMUSG00000064360,ENSMUSG00000015542,ENSMUSG00000028957,ENSMUSG00000032017,ENSMUSG00000027959,ENSMUSG00000030166,ENSMUSG00000026473,ENSMUSG00000001300,ENSMUSG00000042249,ENSMUSG00000035545,ENSMUSG00000021748,…
TF	Factor: PEA3; motif: RCCGGAAGYN	TF:M01991	4.2679502650898675e-10	9.3697806501011	9966	961	549	21846	ENSMUSG00000025153,ENSMUSG00000027318,ENSMUSG00000068614,ENSMUSG00000094686,ENSMUSG00000020250,ENSMUSG00000030697,ENSMUSG00000066705,ENSMUSG00000039167,ENSMUSG00000018395,ENSMUSG00000021495,ENSMUSG00000064360,ENSMUSG00000015542,ENSMUSG00000028957,ENSMUSG00000032017,ENSMUSG00000027959,ENSMUSG00000030166,ENSMUSG00000026473,ENSMUSG00000001300,ENSMUSG00000042249,ENSMUSG00000035545,ENSMUSG00000021748,…
TF	Factor: Sp1; motif: NGGGGCGGGGN; match class: 1	TF:M07395_1	4.558229848199994e-10	9.3412037793557	4526	961	293	21846	ENSMUSG00000025153,ENSMUSG00000018395,ENSMUSG00000028957,ENSMUSG00000001300,ENSMUSG00000021748,ENSMUSG00000024042,ENSMUSG00000021025,ENSMUSG00000033768,ENSMUSG00000029405,ENSMUSG00000031340,ENSMUSG00000021047,ENSMUSG00000032350,ENSMUSG00000022490,ENSMUSG00000019907,ENSMUSG00000059474,ENSMUSG00000026349,ENSMUSG00000031785,ENSMUSG00000054871,ENSMUSG00000060860,ENSMUSG00000042851,ENSMUSG00000054263,…
TF	Factor: KROX; motif: CCCGCCCCCRCCCC; match class: 1	TF:M00982_1	5.737717945799396e-10	9.241260804572708	2026	961	159	21846	ENSMUSG00000030697,ENSMUSG00000028957,ENSMUSG00000022822,ENSMUSG00000042225,ENSMUSG00000023015,ENSMUSG00000021047,ENSMUSG00000032350,ENSMUSG00000019907,ENSMUSG00000047139,ENSMUSG00000021779,ENSMUSG00000018417,ENSMUSG00000054871,ENSMUSG00000060860,ENSMUSG00000054263,ENSMUSG00000044820,ENSMUSG00000025810,ENSMUSG00000032418,ENSMUSG00000008206,ENSMUSG00000036452,ENSMUSG00000026235,ENSMUSG00000015134,…
TF	Factor: KLF3; motif: NNNNNNGGGCGGGGCNNGN; match class: 0	TF:M10278_0	6.688168647150475e-10	9.17469278437236	7323	961	428	21846	ENSMUSG00000025153,ENSMUSG00000031299,ENSMUSG00000018395,ENSMUSG00000021495,ENSMUSG00000015542,ENSMUSG00000028957,ENSMUSG00000026473,ENSMUSG00000001300,ENSMUSG00000048058,ENSMUSG00000021748,ENSMUSG00000021765,ENSMUSG00000010608,ENSMUSG00000035150,ENSMUSG00000024042,ENSMUSG00000021025,ENSMUSG00000054434,ENSMUSG00000033768,ENSMUSG00000029405,ENSMUSG00000031340,ENSMUSG00000041730,ENSMUSG00000021047,…
TF	Factor: KLF3; motif: NNNNNNGGGCGGGGCNNGN	TF:M10278	6.688168647150475e-10	9.17469278437236	7323	961	428	21846	ENSMUSG00000025153,ENSMUSG00000031299,ENSMUSG00000018395,ENSMUSG00000021495,ENSMUSG00000015542,ENSMUSG00000028957,ENSMUSG00000026473,ENSMUSG00000001300,ENSMUSG00000048058,ENSMUSG00000021748,ENSMUSG00000021765,ENSMUSG00000010608,ENSMUSG00000035150,ENSMUSG00000024042,ENSMUSG00000021025,ENSMUSG00000054434,ENSMUSG00000033768,ENSMUSG00000029405,ENSMUSG00000031340,ENSMUSG00000041730,ENSMUSG00000021047,…
TF	Factor: WT1; motif: NNGGGNGGGSGN	TF:M07436	8.829610948389232e-10	9.054058431947926	7485	961	435	21846	ENSMUSG00000025153,ENSMUSG00000030201,ENSMUSG00000027318,ENSMUSG00000030697,ENSMUSG00000018395,ENSMUSG00000021495,ENSMUSG00000015542,ENSMUSG00000032017,ENSMUSG00000042249,ENSMUSG00000040265,ENSMUSG00000035545,ENSMUSG00000036572,ENSMUSG00000048058,ENSMUSG00000021765,ENSMUSG00000010608,ENSMUSG00000027474,ENSMUSG00000035150,ENSMUSG00000032492,ENSMUSG00000024042,ENSMUSG00000029439,ENSMUSG00000021025,…
TF	Factor: WT1; motif: NNGGGNGGGSGN; match class: 0	TF:M07436_0	8.829610948389232e-10	9.054058431947926	7485	961	435	21846	ENSMUSG00000025153,ENSMUSG00000030201,ENSMUSG00000027318,ENSMUSG00000030697,ENSMUSG00000018395,ENSMUSG00000021495,ENSMUSG00000015542,ENSMUSG00000032017,ENSMUSG00000042249,ENSMUSG00000040265,ENSMUSG00000035545,ENSMUSG00000036572,ENSMUSG00000048058,ENSMUSG00000021765,ENSMUSG00000010608,ENSMUSG00000027474,ENSMUSG00000035150,ENSMUSG00000032492,ENSMUSG00000024042,ENSMUSG00000029439,ENSMUSG00000021025,…
TF	Factor: NGFI-C; motif: WTGCGTGGGYGG	TF:M00244	1.0936909786480622e-9	8.961105370165365	4997	961	315	21846	ENSMUSG00000050069,ENSMUSG00000027318,ENSMUSG00000015542,ENSMUSG00000045954,ENSMUSG00000032017,ENSMUSG00000026473,ENSMUSG00000042249,ENSMUSG00000035545,ENSMUSG00000048058,ENSMUSG00000021765,ENSMUSG00000042225,ENSMUSG00000024042,ENSMUSG00000021025,ENSMUSG00000039218,ENSMUSG00000021047,ENSMUSG00000040268,ENSMUSG00000032350,ENSMUSG00000047139,ENSMUSG00000021069,ENSMUSG00000021779,ENSMUSG00000018417,…
TF	Factor: NGFI-C; motif: WTGCGTGGGYGG; match class: 0	TF:M00244_0	1.0936909786480622e-9	8.961105370165365	4997	961	315	21846	ENSMUSG00000050069,ENSMUSG00000027318,ENSMUSG00000015542,ENSMUSG00000045954,ENSMUSG00000032017,ENSMUSG00000026473,ENSMUSG00000042249,ENSMUSG00000035545,ENSMUSG00000048058,ENSMUSG00000021765,ENSMUSG00000042225,ENSMUSG00000024042,ENSMUSG00000021025,ENSMUSG00000039218,ENSMUSG00000021047,ENSMUSG00000040268,ENSMUSG00000032350,ENSMUSG00000047139,ENSMUSG00000021069,ENSMUSG00000021779,ENSMUSG00000018417,…
TF	Factor: GABP-alpha; motif: CTTCCK	TF:M01660	1.1019837767645954e-9	8.957824799053633	10764	961	582	21846	ENSMUSG00000021250,ENSMUSG00000025153,ENSMUSG00000030201,ENSMUSG00000027318,ENSMUSG00000068614,ENSMUSG00000094686,ENSMUSG00000020250,ENSMUSG00000030697,ENSMUSG00000066705,ENSMUSG00000039167,ENSMUSG00000018395,ENSMUSG00000109764,ENSMUSG00000021495,ENSMUSG00000064360,ENSMUSG00000015542,ENSMUSG00000028957,ENSMUSG00000032017,ENSMUSG00000027959,ENSMUSG00000001300,ENSMUSG00000042249,ENSMUSG00000035545,…
TF	Factor: GABP-alpha; motif: CTTCCK; match class: 0	TF:M01660_0	1.1019837767645954e-9	8.957824799053633	10764	961	582	21846	ENSMUSG00000021250,ENSMUSG00000025153,ENSMUSG00000030201,ENSMUSG00000027318,ENSMUSG00000068614,ENSMUSG00000094686,ENSMUSG00000020250,ENSMUSG00000030697,ENSMUSG00000066705,ENSMUSG00000039167,ENSMUSG00000018395,ENSMUSG00000109764,ENSMUSG00000021495,ENSMUSG00000064360,ENSMUSG00000015542,ENSMUSG00000028957,ENSMUSG00000032017,ENSMUSG00000027959,ENSMUSG00000001300,ENSMUSG00000042249,ENSMUSG00000035545,…
TF	Factor: AP-2; motif: GSCCSCRGGCNRNRNN	TF:M00800	1.865317397508947e-9	8.729247259159072	6730	961	398	21846	ENSMUSG00000025153,ENSMUSG00000030201,ENSMUSG00000020250,ENSMUSG00000030671,ENSMUSG00000039167,ENSMUSG00000018395,ENSMUSG00000021495,ENSMUSG00000032017,ENSMUSG00000030166,ENSMUSG00000001300,ENSMUSG00000042249,ENSMUSG00000048058,ENSMUSG00000021748,ENSMUSG00000010608,ENSMUSG00000042225,ENSMUSG00000024042,ENSMUSG00000029439,ENSMUSG00000021025,ENSMUSG00000022419,ENSMUSG00000054434,ENSMUSG00000033768,…
TF	Factor: AP-2; motif: GSCCSCRGGCNRNRNN; match class: 0	TF:M00800_0	1.865317397508947e-9	8.729247259159072	6730	961	398	21846	ENSMUSG00000025153,ENSMUSG00000030201,ENSMUSG00000020250,ENSMUSG00000030671,ENSMUSG00000039167,ENSMUSG00000018395,ENSMUSG00000021495,ENSMUSG00000032017,ENSMUSG00000030166,ENSMUSG00000001300,ENSMUSG00000042249,ENSMUSG00000048058,ENSMUSG00000021748,ENSMUSG00000010608,ENSMUSG00000042225,ENSMUSG00000024042,ENSMUSG00000029439,ENSMUSG00000021025,ENSMUSG00000022419,ENSMUSG00000054434,ENSMUSG00000033768,…
TF	Factor: GKLF; motif: NNRRGRRNGNSNNN; match class: 0	TF:M07040_0	3.0219302298720895e-9	8.519715566843896	12956	961	673	21846	ENSMUSG00000021250,ENSMUSG00000025153,ENSMUSG00000030201,ENSMUSG00000027318,ENSMUSG00000031299,ENSMUSG00000068614,ENSMUSG00000094686,ENSMUSG00000051022,ENSMUSG00000030697,ENSMUSG00000066705,ENSMUSG00000018395,ENSMUSG00000021495,ENSMUSG00000015542,ENSMUSG00000028957,ENSMUSG00000032017,ENSMUSG00000027959,ENSMUSG00000030166,ENSMUSG00000022822,ENSMUSG00000026473,ENSMUSG00000042249,ENSMUSG00000040265,…
TF	Factor: GKLF; motif: NNRRGRRNGNSNNN	TF:M07040	3.0219302298720895e-9	8.519715566843896	12956	961	673	21846	ENSMUSG00000021250,ENSMUSG00000025153,ENSMUSG00000030201,ENSMUSG00000027318,ENSMUSG00000031299,ENSMUSG00000068614,ENSMUSG00000094686,ENSMUSG00000051022,ENSMUSG00000030697,ENSMUSG00000066705,ENSMUSG00000018395,ENSMUSG00000021495,ENSMUSG00000015542,ENSMUSG00000028957,ENSMUSG00000032017,ENSMUSG00000027959,ENSMUSG00000030166,ENSMUSG00000022822,ENSMUSG00000026473,ENSMUSG00000042249,ENSMUSG00000040265,…
TF	Factor: SP1:SP3; motif: CCSCCCCCYCC; match class: 1	TF:M01219_1	4.224459437230371e-9	8.374228855577607	3380	961	230	21846	ENSMUSG00000030201,ENSMUSG00000027318,ENSMUSG00000030697,ENSMUSG00000028957,ENSMUSG00000021765,ENSMUSG00000010608,ENSMUSG00000035150,ENSMUSG00000024042,ENSMUSG00000021025,ENSMUSG00000029405,ENSMUSG00000039218,ENSMUSG00000021047,ENSMUSG00000034614,ENSMUSG00000032350,ENSMUSG00000022583,ENSMUSG00000022490,ENSMUSG00000019907,ENSMUSG00000047139,ENSMUSG00000021779,ENSMUSG00000057098,ENSMUSG00000018417,…
TF	Factor: EGR; motif: CGCCCCCGCNN; match class: 0	TF:M08878_0	4.313461674669976e-9	8.365174056337887	5826	961	353	21846	ENSMUSG00000027318,ENSMUSG00000030697,ENSMUSG00000066705,ENSMUSG00000015542,ENSMUSG00000032017,ENSMUSG00000022822,ENSMUSG00000040265,ENSMUSG00000035545,ENSMUSG00000048058,ENSMUSG00000021765,ENSMUSG00000035150,ENSMUSG00000042225,ENSMUSG00000024042,ENSMUSG00000021025,ENSMUSG00000029405,ENSMUSG00000023015,ENSMUSG00000021047,ENSMUSG00000032350,ENSMUSG00000019907,ENSMUSG00000047139,ENSMUSG00000020154,…
TF	Factor: EGR; motif: CGCCCCCGCNN	TF:M08878	4.313461674669976e-9	8.365174056337887	5826	961	353	21846	ENSMUSG00000027318,ENSMUSG00000030697,ENSMUSG00000066705,ENSMUSG00000015542,ENSMUSG00000032017,ENSMUSG00000022822,ENSMUSG00000040265,ENSMUSG00000035545,ENSMUSG00000048058,ENSMUSG00000021765,ENSMUSG00000035150,ENSMUSG00000042225,ENSMUSG00000024042,ENSMUSG00000021025,ENSMUSG00000029405,ENSMUSG00000023015,ENSMUSG00000021047,ENSMUSG00000032350,ENSMUSG00000019907,ENSMUSG00000047139,ENSMUSG00000020154,…
TF	Factor: CPBP; motif: SNCCCNN; match class: 1	TF:M01822_1	5.600613317550611e-9	8.251764411236135	19933	961	930	21846	ENSMUSG00000021250,ENSMUSG00000025153,ENSMUSG00000050069,ENSMUSG00000030201,ENSMUSG00000027318,ENSMUSG00000031299,ENSMUSG00000030711,ENSMUSG00000068614,ENSMUSG00000094686,ENSMUSG00000020250,ENSMUSG00000051022,ENSMUSG00000030697,ENSMUSG00000055254,ENSMUSG00000066705,ENSMUSG00000030671,ENSMUSG00000039167,ENSMUSG00000018395,ENSMUSG00000022790,ENSMUSG00000109764,ENSMUSG00000021495,ENSMUSG00000015542,…
TF	Factor: IRF4; motif: NNNAYTCTCGGWNNN; match class: 0	TF:M02872_0	6.826802722813125e-9	8.16578264696985	14542	961	736	21846	ENSMUSG00000021250,ENSMUSG00000025153,ENSMUSG00000050069,ENSMUSG00000027318,ENSMUSG00000031299,ENSMUSG00000068614,ENSMUSG00000020250,ENSMUSG00000030697,ENSMUSG00000055254,ENSMUSG00000066705,ENSMUSG00000030671,ENSMUSG00000039167,ENSMUSG00000018395,ENSMUSG00000109764,ENSMUSG00000021495,ENSMUSG00000064360,ENSMUSG00000015542,ENSMUSG00000045954,ENSMUSG00000028957,ENSMUSG00000027959,ENSMUSG00000030166,…
TF	Factor: IRF4; motif: NNNAYTCTCGGWNNN	TF:M02872	6.826802722813125e-9	8.16578264696985	14542	961	736	21846	ENSMUSG00000021250,ENSMUSG00000025153,ENSMUSG00000050069,ENSMUSG00000027318,ENSMUSG00000031299,ENSMUSG00000068614,ENSMUSG00000020250,ENSMUSG00000030697,ENSMUSG00000055254,ENSMUSG00000066705,ENSMUSG00000030671,ENSMUSG00000039167,ENSMUSG00000018395,ENSMUSG00000109764,ENSMUSG00000021495,ENSMUSG00000064360,ENSMUSG00000015542,ENSMUSG00000045954,ENSMUSG00000028957,ENSMUSG00000027959,ENSMUSG00000030166,…
TF	Factor: Hes1; motif: NNCACGYGNN; match class: 0	TF:M07991_0	7.548433273898142e-9	8.12214317964348	15254	961	764	21846	ENSMUSG00000021250,ENSMUSG00000025153,ENSMUSG00000030201,ENSMUSG00000027318,ENSMUSG00000031299,ENSMUSG00000030711,ENSMUSG00000020250,ENSMUSG00000030697,ENSMUSG00000055254,ENSMUSG00000030671,ENSMUSG00000039167,ENSMUSG00000018395,ENSMUSG00000022790,ENSMUSG00000109764,ENSMUSG00000021495,ENSMUSG00000015542,ENSMUSG00000045954,ENSMUSG00000028957,ENSMUSG00000032017,ENSMUSG00000030166,ENSMUSG00000022822,…
TF	Factor: Hes1; motif: NNCACGYGNN	TF:M07991	7.548433273898142e-9	8.12214317964348	15254	961	764	21846	ENSMUSG00000021250,ENSMUSG00000025153,ENSMUSG00000030201,ENSMUSG00000027318,ENSMUSG00000031299,ENSMUSG00000030711,ENSMUSG00000020250,ENSMUSG00000030697,ENSMUSG00000055254,ENSMUSG00000030671,ENSMUSG00000039167,ENSMUSG00000018395,ENSMUSG00000022790,ENSMUSG00000109764,ENSMUSG00000021495,ENSMUSG00000015542,ENSMUSG00000045954,ENSMUSG00000028957,ENSMUSG00000032017,ENSMUSG00000030166,ENSMUSG00000022822,…
TF	Factor: GKLF; motif: NNRRGRRNGNSNNN; match class: 1	TF:M07040_1	7.762213747847342e-9	8.110014402277208	8474	961	476	21846	ENSMUSG00000021250,ENSMUSG00000025153,ENSMUSG00000030201,ENSMUSG00000027318,ENSMUSG00000068614,ENSMUSG00000094686,ENSMUSG00000030697,ENSMUSG00000066705,ENSMUSG00000018395,ENSMUSG00000015542,ENSMUSG00000028957,ENSMUSG00000032017,ENSMUSG00000022822,ENSMUSG00000026473,ENSMUSG00000042249,ENSMUSG00000040265,ENSMUSG00000035545,ENSMUSG00000021765,ENSMUSG00000010608,ENSMUSG00000027474,ENSMUSG00000035150,…
TF	Factor: Pax-5; motif: RRMSWGANWYCTNRAGCGKRACSRYNSM	TF:M00144	7.917300099000928e-9	8.10142289315931	11978	961	630	21846	ENSMUSG00000030201,ENSMUSG00000068614,ENSMUSG00000094686,ENSMUSG00000020250,ENSMUSG00000030697,ENSMUSG00000030671,ENSMUSG00000018395,ENSMUSG00000022790,ENSMUSG00000015542,ENSMUSG00000045954,ENSMUSG00000028957,ENSMUSG00000032017,ENSMUSG00000027959,ENSMUSG00000030166,ENSMUSG00000026473,ENSMUSG00000001300,ENSMUSG00000042249,ENSMUSG00000040265,ENSMUSG00000008734,ENSMUSG00000035545,ENSMUSG00000036572,…
TF	Factor: Pax-5; motif: RRMSWGANWYCTNRAGCGKRACSRYNSM; match class: 0	TF:M00144_0	7.917300099000928e-9	8.10142289315931	11978	961	630	21846	ENSMUSG00000030201,ENSMUSG00000068614,ENSMUSG00000094686,ENSMUSG00000020250,ENSMUSG00000030697,ENSMUSG00000030671,ENSMUSG00000018395,ENSMUSG00000022790,ENSMUSG00000015542,ENSMUSG00000045954,ENSMUSG00000028957,ENSMUSG00000032017,ENSMUSG00000027959,ENSMUSG00000030166,ENSMUSG00000026473,ENSMUSG00000001300,ENSMUSG00000042249,ENSMUSG00000040265,ENSMUSG00000008734,ENSMUSG00000035545,ENSMUSG00000036572,…
TF	Factor: ZBP89; motif: CCCCKCCCCCNN; match class: 1	TF:M07397_1	9.036151253683523e-9	8.044016508153362	3887	961	255	21846	ENSMUSG00000025153,ENSMUSG00000027318,ENSMUSG00000042249,ENSMUSG00000040265,ENSMUSG00000010608,ENSMUSG00000027474,ENSMUSG00000035150,ENSMUSG00000024042,ENSMUSG00000021025,ENSMUSG00000033768,ENSMUSG00000029405,ENSMUSG00000031340,ENSMUSG00000039218,ENSMUSG00000034614,ENSMUSG00000032350,ENSMUSG00000047139,ENSMUSG00000009633,ENSMUSG00000045608,ENSMUSG00000059474,ENSMUSG00000030313,ENSMUSG00000057098,…
TF	Factor: IRF4; motif: NNNAYTCTCGGWNNN; match class: 1	TF:M02872_1	1.2903276101837387e-8	7.88930000967645	8126	961	459	21846	ENSMUSG00000021250,ENSMUSG00000025153,ENSMUSG00000027318,ENSMUSG00000020250,ENSMUSG00000030697,ENSMUSG00000066705,ENSMUSG00000030671,ENSMUSG00000021495,ENSMUSG00000045954,ENSMUSG00000028957,ENSMUSG00000030166,ENSMUSG00000022822,ENSMUSG00000026473,ENSMUSG00000001300,ENSMUSG00000040265,ENSMUSG00000048058,ENSMUSG00000045132,ENSMUSG00000021765,ENSMUSG00000010608,ENSMUSG00000035150,ENSMUSG00000032492,…
TF	Factor: Zic1; motif: NNCCCCCGGGGGGG	TF:M02835	1.4185055869283064e-8	7.84816894935184	9524	961	522	21846	ENSMUSG00000021250,ENSMUSG00000025153,ENSMUSG00000030201,ENSMUSG00000027318,ENSMUSG00000031299,ENSMUSG00000068614,ENSMUSG00000030697,ENSMUSG00000055254,ENSMUSG00000066705,ENSMUSG00000030671,ENSMUSG00000022790,ENSMUSG00000021495,ENSMUSG00000015542,ENSMUSG00000028957,ENSMUSG00000032017,ENSMUSG00000027959,ENSMUSG00000030166,ENSMUSG00000022822,ENSMUSG00000026473,ENSMUSG00000001300,ENSMUSG00000042249,…
TF	Factor: Zic1; motif: NNCCCCCGGGGGGG; match class: 0	TF:M02835_0	1.4185055869283064e-8	7.84816894935184	9524	961	522	21846	ENSMUSG00000021250,ENSMUSG00000025153,ENSMUSG00000030201,ENSMUSG00000027318,ENSMUSG00000031299,ENSMUSG00000068614,ENSMUSG00000030697,ENSMUSG00000055254,ENSMUSG00000066705,ENSMUSG00000030671,ENSMUSG00000022790,ENSMUSG00000021495,ENSMUSG00000015542,ENSMUSG00000028957,ENSMUSG00000032017,ENSMUSG00000027959,ENSMUSG00000030166,ENSMUSG00000022822,ENSMUSG00000026473,ENSMUSG00000001300,ENSMUSG00000042249,…
TF	Factor: EGR-1; motif: TGCGTGGGCGK	TF:M01972	1.4948255090872286e-8	7.825409499555812	4140	961	267	21846	ENSMUSG00000066705,ENSMUSG00000015542,ENSMUSG00000040265,ENSMUSG00000048058,ENSMUSG00000027474,ENSMUSG00000042225,ENSMUSG00000024042,ENSMUSG00000021025,ENSMUSG00000033768,ENSMUSG00000039218,ENSMUSG00000021047,ENSMUSG00000027620,ENSMUSG00000040268,ENSMUSG00000032350,ENSMUSG00000021069,ENSMUSG00000021779,ENSMUSG00000031785,ENSMUSG00000018417,ENSMUSG00000075229,ENSMUSG00000042851,ENSMUSG00000055436,…
TF	Factor: EGR-1; motif: TGCGTGGGCGK; match class: 0	TF:M01972_0	1.4948255090872286e-8	7.825409499555812	4140	961	267	21846	ENSMUSG00000066705,ENSMUSG00000015542,ENSMUSG00000040265,ENSMUSG00000048058,ENSMUSG00000027474,ENSMUSG00000042225,ENSMUSG00000024042,ENSMUSG00000021025,ENSMUSG00000033768,ENSMUSG00000039218,ENSMUSG00000021047,ENSMUSG00000027620,ENSMUSG00000040268,ENSMUSG00000032350,ENSMUSG00000021069,ENSMUSG00000021779,ENSMUSG00000031785,ENSMUSG00000018417,ENSMUSG00000075229,ENSMUSG00000042851,ENSMUSG00000055436,…
TF	Factor: CNOT3; motif: GGCCGCGSSS; match class: 0	TF:M01253_0	2.0532689809248163e-8	7.6875541537568	2460	961	178	21846	ENSMUSG00000025153,ENSMUSG00000030201,ENSMUSG00000055254,ENSMUSG00000030671,ENSMUSG00000018395,ENSMUSG00000022822,ENSMUSG00000042249,ENSMUSG00000029439,ENSMUSG00000021025,ENSMUSG00000039218,ENSMUSG00000040268,ENSMUSG00000032350,ENSMUSG00000020154,ENSMUSG00000018417,ENSMUSG00000054871,ENSMUSG00000060860,ENSMUSG00000032580,ENSMUSG00000042851,ENSMUSG00000020859,ENSMUSG00000025609,ENSMUSG00000025964,…
TF	Factor: CNOT3; motif: GGCCGCGSSS	TF:M01253	2.0532689809248163e-8	7.6875541537568	2460	961	178	21846	ENSMUSG00000025153,ENSMUSG00000030201,ENSMUSG00000055254,ENSMUSG00000030671,ENSMUSG00000018395,ENSMUSG00000022822,ENSMUSG00000042249,ENSMUSG00000029439,ENSMUSG00000021025,ENSMUSG00000039218,ENSMUSG00000040268,ENSMUSG00000032350,ENSMUSG00000020154,ENSMUSG00000018417,ENSMUSG00000054871,ENSMUSG00000060860,ENSMUSG00000032580,ENSMUSG00000042851,ENSMUSG00000020859,ENSMUSG00000025609,ENSMUSG00000025964,…
TF	Factor: Klf17; motif: NGGGCGG; match class: 0	TF:M05407_0	2.9024571331271326e-8	7.5372341857095675	6534	961	383	21846	ENSMUSG00000021250,ENSMUSG00000025153,ENSMUSG00000030697,ENSMUSG00000066705,ENSMUSG00000030671,ENSMUSG00000018395,ENSMUSG00000022790,ENSMUSG00000015542,ENSMUSG00000028957,ENSMUSG00000032017,ENSMUSG00000022822,ENSMUSG00000001300,ENSMUSG00000040265,ENSMUSG00000035545,ENSMUSG00000021748,ENSMUSG00000021765,ENSMUSG00000010608,ENSMUSG00000027474,ENSMUSG00000035150,ENSMUSG00000042225,ENSMUSG00000021025,…
TF	Factor: Klf17; motif: NGGGCGG	TF:M05407	2.9024571331271326e-8	7.5372341857095675	6534	961	383	21846	ENSMUSG00000021250,ENSMUSG00000025153,ENSMUSG00000030697,ENSMUSG00000066705,ENSMUSG00000030671,ENSMUSG00000018395,ENSMUSG00000022790,ENSMUSG00000015542,ENSMUSG00000028957,ENSMUSG00000032017,ENSMUSG00000022822,ENSMUSG00000001300,ENSMUSG00000040265,ENSMUSG00000035545,ENSMUSG00000021748,ENSMUSG00000021765,ENSMUSG00000010608,ENSMUSG00000027474,ENSMUSG00000035150,ENSMUSG00000042225,ENSMUSG00000021025,…
TF	Factor: Sp1; motif: GGGGCGGGGT; match class: 1	TF:M00008_1	3.5521006839219505e-8	7.449514732687355	3375	961	226	21846	ENSMUSG00000025153,ENSMUSG00000028957,ENSMUSG00000032017,ENSMUSG00000040265,ENSMUSG00000024042,ENSMUSG00000021025,ENSMUSG00000022419,ENSMUSG00000033768,ENSMUSG00000031340,ENSMUSG00000039218,ENSMUSG00000019966,ENSMUSG00000032350,ENSMUSG00000059474,ENSMUSG00000026349,ENSMUSG00000067586,ENSMUSG00000031785,ENSMUSG00000018417,ENSMUSG00000053898,ENSMUSG00000042851,ENSMUSG00000044820,ENSMUSG00000020859,…
TF	Factor: E2F-1; motif: NTTSGCGG; match class: 0	TF:M00430_0	4.093565119326959e-8	7.387898296580293	6952	961	402	21846	ENSMUSG00000021250,ENSMUSG00000025153,ENSMUSG00000050069,ENSMUSG00000030201,ENSMUSG00000027318,ENSMUSG00000030711,ENSMUSG00000068614,ENSMUSG00000051022,ENSMUSG00000030697,ENSMUSG00000055254,ENSMUSG00000030671,ENSMUSG00000018395,ENSMUSG00000021495,ENSMUSG00000015542,ENSMUSG00000028957,ENSMUSG00000027959,ENSMUSG00000030166,ENSMUSG00000022822,ENSMUSG00000026473,ENSMUSG00000001300,ENSMUSG00000036572,…
TF	Factor: E2F-1; motif: NTTSGCGG	TF:M00430	4.093565119326959e-8	7.387898296580293	6952	961	402	21846	ENSMUSG00000021250,ENSMUSG00000025153,ENSMUSG00000050069,ENSMUSG00000030201,ENSMUSG00000027318,ENSMUSG00000030711,ENSMUSG00000068614,ENSMUSG00000051022,ENSMUSG00000030697,ENSMUSG00000055254,ENSMUSG00000030671,ENSMUSG00000018395,ENSMUSG00000021495,ENSMUSG00000015542,ENSMUSG00000028957,ENSMUSG00000027959,ENSMUSG00000030166,ENSMUSG00000022822,ENSMUSG00000026473,ENSMUSG00000001300,ENSMUSG00000036572,…
TF	Factor: MAZ; motif: GGGGAGGG; match class: 0	TF:M00649_0	4.351977941213584e-8	7.361313314604338	8425	961	470	21846	ENSMUSG00000021250,ENSMUSG00000025153,ENSMUSG00000030201,ENSMUSG00000068614,ENSMUSG00000030697,ENSMUSG00000055254,ENSMUSG00000021495,ENSMUSG00000015542,ENSMUSG00000032017,ENSMUSG00000030166,ENSMUSG00000026473,ENSMUSG00000001300,ENSMUSG00000042249,ENSMUSG00000035545,ENSMUSG00000021765,ENSMUSG00000010608,ENSMUSG00000027474,ENSMUSG00000032492,ENSMUSG00000029439,ENSMUSG00000021025,ENSMUSG00000022419,…
TF	Factor: MAZ; motif: GGGGAGGG	TF:M00649	4.351977941213584e-8	7.361313314604338	8425	961	470	21846	ENSMUSG00000021250,ENSMUSG00000025153,ENSMUSG00000030201,ENSMUSG00000068614,ENSMUSG00000030697,ENSMUSG00000055254,ENSMUSG00000021495,ENSMUSG00000015542,ENSMUSG00000032017,ENSMUSG00000030166,ENSMUSG00000026473,ENSMUSG00000001300,ENSMUSG00000042249,ENSMUSG00000035545,ENSMUSG00000021765,ENSMUSG00000010608,ENSMUSG00000027474,ENSMUSG00000032492,ENSMUSG00000029439,ENSMUSG00000021025,ENSMUSG00000022419,…
TF	Factor: CKROX; motif: SCCCTCCCC	TF:M01175	4.4637575130201e-8	7.35029940583071	6343	961	373	21846	ENSMUSG00000021250,ENSMUSG00000025153,ENSMUSG00000030201,ENSMUSG00000068614,ENSMUSG00000030697,ENSMUSG00000021495,ENSMUSG00000015542,ENSMUSG00000032017,ENSMUSG00000030166,ENSMUSG00000026473,ENSMUSG00000001300,ENSMUSG00000042249,ENSMUSG00000035545,ENSMUSG00000021765,ENSMUSG00000010608,ENSMUSG00000027474,ENSMUSG00000032492,ENSMUSG00000029439,ENSMUSG00000021025,ENSMUSG00000022419,ENSMUSG00000033768,…
TF	Factor: CKROX; motif: SCCCTCCCC; match class: 0	TF:M01175_0	4.4637575130201e-8	7.35029940583071	6343	961	373	21846	ENSMUSG00000021250,ENSMUSG00000025153,ENSMUSG00000030201,ENSMUSG00000068614,ENSMUSG00000030697,ENSMUSG00000021495,ENSMUSG00000015542,ENSMUSG00000032017,ENSMUSG00000030166,ENSMUSG00000026473,ENSMUSG00000001300,ENSMUSG00000042249,ENSMUSG00000035545,ENSMUSG00000021765,ENSMUSG00000010608,ENSMUSG00000027474,ENSMUSG00000032492,ENSMUSG00000029439,ENSMUSG00000021025,ENSMUSG00000022419,ENSMUSG00000033768,…
TF	Factor: Egr-2; motif: NTGCGTRGGCGK	TF:M00246	6.235979004880441e-8	7.20509535565124	5362	961	325	21846	ENSMUSG00000025153,ENSMUSG00000050069,ENSMUSG00000066705,ENSMUSG00000045954,ENSMUSG00000028957,ENSMUSG00000022822,ENSMUSG00000001300,ENSMUSG00000042249,ENSMUSG00000040265,ENSMUSG00000048058,ENSMUSG00000021765,ENSMUSG00000042225,ENSMUSG00000024042,ENSMUSG00000020917,ENSMUSG00000029439,ENSMUSG00000021025,ENSMUSG00000033768,ENSMUSG00000039218,ENSMUSG00000021047,ENSMUSG00000040268,ENSMUSG00000032350,…
TF	Factor: Egr-2; motif: NTGCGTRGGCGK; match class: 0	TF:M00246_0	6.235979004880441e-8	7.20509535565124	5362	961	325	21846	ENSMUSG00000025153,ENSMUSG00000050069,ENSMUSG00000066705,ENSMUSG00000045954,ENSMUSG00000028957,ENSMUSG00000022822,ENSMUSG00000001300,ENSMUSG00000042249,ENSMUSG00000040265,ENSMUSG00000048058,ENSMUSG00000021765,ENSMUSG00000042225,ENSMUSG00000024042,ENSMUSG00000020917,ENSMUSG00000029439,ENSMUSG00000021025,ENSMUSG00000033768,ENSMUSG00000039218,ENSMUSG00000021047,ENSMUSG00000040268,ENSMUSG00000032350,…
TF	Factor: TEL1; motif: CNCGGAANNN; match class: 0	TF:M01993_0	9.956484001321569e-8	7.0018939997699485	10414	961	557	21846	ENSMUSG00000021250,ENSMUSG00000025153,ENSMUSG00000030201,ENSMUSG00000031299,ENSMUSG00000094686,ENSMUSG00000020250,ENSMUSG00000051022,ENSMUSG00000030697,ENSMUSG00000066705,ENSMUSG00000018395,ENSMUSG00000022790,ENSMUSG00000109764,ENSMUSG00000021495,ENSMUSG00000064360,ENSMUSG00000015542,ENSMUSG00000032017,ENSMUSG00000027959,ENSMUSG00000001300,ENSMUSG00000042249,ENSMUSG00000036572,ENSMUSG00000060336,…
TF	Factor: TEL1; motif: CNCGGAANNN	TF:M01993	9.956484001321569e-8	7.0018939997699485	10414	961	557	21846	ENSMUSG00000021250,ENSMUSG00000025153,ENSMUSG00000030201,ENSMUSG00000031299,ENSMUSG00000094686,ENSMUSG00000020250,ENSMUSG00000051022,ENSMUSG00000030697,ENSMUSG00000066705,ENSMUSG00000018395,ENSMUSG00000022790,ENSMUSG00000109764,ENSMUSG00000021495,ENSMUSG00000064360,ENSMUSG00000015542,ENSMUSG00000032017,ENSMUSG00000027959,ENSMUSG00000001300,ENSMUSG00000042249,ENSMUSG00000036572,ENSMUSG00000060336,…
TF	Factor: Sp3; motif: AGGGCGG; match class: 1	TF:M05665_1	1.1227306791681796e-7	6.949724409881675	2364	961	170	21846	ENSMUSG00000027318,ENSMUSG00000020250,ENSMUSG00000028957,ENSMUSG00000001300,ENSMUSG00000035545,ENSMUSG00000048058,ENSMUSG00000024042,ENSMUSG00000031340,ENSMUSG00000041730,ENSMUSG00000026349,ENSMUSG00000054871,ENSMUSG00000029629,ENSMUSG00000041134,ENSMUSG00000025283,ENSMUSG00000008206,ENSMUSG00000039210,ENSMUSG00000041846,ENSMUSG00000024045,ENSMUSG00000024381,ENSMUSG00000042105,ENSMUSG00000078485,…
TF	Factor: SP6; motif: WGGGCGG; match class: 1	TF:M05455_1	1.1227306791681796e-7	6.949724409881675	2364	961	170	21846	ENSMUSG00000027318,ENSMUSG00000020250,ENSMUSG00000028957,ENSMUSG00000001300,ENSMUSG00000035545,ENSMUSG00000048058,ENSMUSG00000024042,ENSMUSG00000031340,ENSMUSG00000041730,ENSMUSG00000026349,ENSMUSG00000054871,ENSMUSG00000029629,ENSMUSG00000041134,ENSMUSG00000025283,ENSMUSG00000008206,ENSMUSG00000039210,ENSMUSG00000041846,ENSMUSG00000024045,ENSMUSG00000024381,ENSMUSG00000042105,ENSMUSG00000078485,…
TF	Factor: LKLF; motif: NGGGCGG; match class: 1	TF:M05391_1	1.1227306791681796e-7	6.949724409881675	2364	961	170	21846	ENSMUSG00000027318,ENSMUSG00000020250,ENSMUSG00000028957,ENSMUSG00000001300,ENSMUSG00000035545,ENSMUSG00000048058,ENSMUSG00000024042,ENSMUSG00000031340,ENSMUSG00000041730,ENSMUSG00000026349,ENSMUSG00000054871,ENSMUSG00000029629,ENSMUSG00000041134,ENSMUSG00000025283,ENSMUSG00000008206,ENSMUSG00000039210,ENSMUSG00000041846,ENSMUSG00000024045,ENSMUSG00000024381,ENSMUSG00000042105,ENSMUSG00000078485,…
TF	Factor: CPBP; motif: NGGGCGG; match class: 1	TF:M05301_1	1.1227306791681796e-7	6.949724409881675	2364	961	170	21846	ENSMUSG00000027318,ENSMUSG00000020250,ENSMUSG00000028957,ENSMUSG00000001300,ENSMUSG00000035545,ENSMUSG00000048058,ENSMUSG00000024042,ENSMUSG00000031340,ENSMUSG00000041730,ENSMUSG00000026349,ENSMUSG00000054871,ENSMUSG00000029629,ENSMUSG00000041134,ENSMUSG00000025283,ENSMUSG00000008206,ENSMUSG00000039210,ENSMUSG00000041846,ENSMUSG00000024045,ENSMUSG00000024381,ENSMUSG00000042105,ENSMUSG00000078485,…
TF	Factor: E2F; motif: NKCGCGCSAAAN; match class: 0	TF:M00920_0	1.1417480644093036e-7	6.942429715974145	4858	961	299	21846	ENSMUSG00000025153,ENSMUSG00000027318,ENSMUSG00000068614,ENSMUSG00000030697,ENSMUSG00000055254,ENSMUSG00000032017,ENSMUSG00000027959,ENSMUSG00000026473,ENSMUSG00000008734,ENSMUSG00000036572,ENSMUSG00000021765,ENSMUSG00000010608,ENSMUSG00000042225,ENSMUSG00000024042,ENSMUSG00000029439,ENSMUSG00000033768,ENSMUSG00000029405,ENSMUSG00000023015,ENSMUSG00000041730,ENSMUSG00000021047,ENSMUSG00000040268,…
TF	Factor: E2F; motif: NKCGCGCSAAAN	TF:M00920	1.1417480644093036e-7	6.942429715974145	4858	961	299	21846	ENSMUSG00000025153,ENSMUSG00000027318,ENSMUSG00000068614,ENSMUSG00000030697,ENSMUSG00000055254,ENSMUSG00000032017,ENSMUSG00000027959,ENSMUSG00000026473,ENSMUSG00000008734,ENSMUSG00000036572,ENSMUSG00000021765,ENSMUSG00000010608,ENSMUSG00000042225,ENSMUSG00000024042,ENSMUSG00000029439,ENSMUSG00000033768,ENSMUSG00000029405,ENSMUSG00000023015,ENSMUSG00000041730,ENSMUSG00000021047,ENSMUSG00000040268,…
TF	Factor: E2F-4; motif: NGGGGGCGGGRMNN; match class: 1	TF:M10211_1	1.3936464367652962e-7	6.855847391257959	2407	961	172	21846	ENSMUSG00000025153,ENSMUSG00000066705,ENSMUSG00000028957,ENSMUSG00000042249,ENSMUSG00000036572,ENSMUSG00000024042,ENSMUSG00000031340,ENSMUSG00000039218,ENSMUSG00000032350,ENSMUSG00000019907,ENSMUSG00000057098,ENSMUSG00000031785,ENSMUSG00000054871,ENSMUSG00000060860,ENSMUSG00000042851,ENSMUSG00000032418,ENSMUSG00000036452,ENSMUSG00000026235,ENSMUSG00000041846,ENSMUSG00000022961,ENSMUSG00000042105,…
TF	Factor: IRF6; motif: NNNACTCYCGGKNNN; match class: 1	TF:M02874_1	1.7835684632851735e-7	6.748710215366113	7128	961	407	21846	ENSMUSG00000021250,ENSMUSG00000025153,ENSMUSG00000030201,ENSMUSG00000031299,ENSMUSG00000020250,ENSMUSG00000066705,ENSMUSG00000030671,ENSMUSG00000021495,ENSMUSG00000015542,ENSMUSG00000026473,ENSMUSG00000001300,ENSMUSG00000040265,ENSMUSG00000036572,ENSMUSG00000048058,ENSMUSG00000021748,ENSMUSG00000021765,ENSMUSG00000035150,ENSMUSG00000032492,ENSMUSG00000042225,ENSMUSG00000033768,ENSMUSG00000029405,…
TF	Factor: Egr-1; motif: GCGGGGGCGG; match class: 1	TF:M07354_1	1.8291474524286348e-7	6.737751283482083	2017	961	150	21846	ENSMUSG00000030697,ENSMUSG00000048058,ENSMUSG00000021765,ENSMUSG00000042225,ENSMUSG00000024042,ENSMUSG00000021047,ENSMUSG00000032350,ENSMUSG00000019907,ENSMUSG00000047139,ENSMUSG00000059474,ENSMUSG00000026349,ENSMUSG00000021779,ENSMUSG00000054871,ENSMUSG00000060860,ENSMUSG00000054263,ENSMUSG00000044820,ENSMUSG00000032418,ENSMUSG00000036452,ENSMUSG00000030826,ENSMUSG00000038692,ENSMUSG00000025372,…
TF	Factor: Tfap2a; motif: NGCCYSAGGCN; match class: 0	TF:M04156_0	2.2745188421880115e-7	6.643110461109521	7808	961	438	21846	ENSMUSG00000021250,ENSMUSG00000025153,ENSMUSG00000027318,ENSMUSG00000031299,ENSMUSG00000068614,ENSMUSG00000055254,ENSMUSG00000039167,ENSMUSG00000018395,ENSMUSG00000022790,ENSMUSG00000021495,ENSMUSG00000032017,ENSMUSG00000026473,ENSMUSG00000008734,ENSMUSG00000035545,ENSMUSG00000036572,ENSMUSG00000021765,ENSMUSG00000010608,ENSMUSG00000042225,ENSMUSG00000024042,ENSMUSG00000020917,ENSMUSG00000054434,…
TF	Factor: Tfap2a; motif: NGCCYSAGGCN	TF:M04156	2.2745188421880115e-7	6.643110461109521	7808	961	438	21846	ENSMUSG00000021250,ENSMUSG00000025153,ENSMUSG00000027318,ENSMUSG00000031299,ENSMUSG00000068614,ENSMUSG00000055254,ENSMUSG00000039167,ENSMUSG00000018395,ENSMUSG00000022790,ENSMUSG00000021495,ENSMUSG00000032017,ENSMUSG00000026473,ENSMUSG00000008734,ENSMUSG00000035545,ENSMUSG00000036572,ENSMUSG00000021765,ENSMUSG00000010608,ENSMUSG00000042225,ENSMUSG00000024042,ENSMUSG00000020917,ENSMUSG00000054434,…
TF	Factor: AHR; motif: CACGCN	TF:M01855	2.443686295502137e-7	6.611954546742415	8467	961	468	21846	ENSMUSG00000030201,ENSMUSG00000031299,ENSMUSG00000020250,ENSMUSG00000055254,ENSMUSG00000030671,ENSMUSG00000039167,ENSMUSG00000015542,ENSMUSG00000028957,ENSMUSG00000030166,ENSMUSG00000022822,ENSMUSG00000040265,ENSMUSG00000008734,ENSMUSG00000036572,ENSMUSG00000021765,ENSMUSG00000010608,ENSMUSG00000035150,ENSMUSG00000032492,ENSMUSG00000042225,ENSMUSG00000024042,ENSMUSG00000021025,ENSMUSG00000022419,…
TF	Factor: AHR; motif: CACGCN; match class: 0	TF:M01855_0	2.443686295502137e-7	6.611954546742415	8467	961	468	21846	ENSMUSG00000030201,ENSMUSG00000031299,ENSMUSG00000020250,ENSMUSG00000055254,ENSMUSG00000030671,ENSMUSG00000039167,ENSMUSG00000015542,ENSMUSG00000028957,ENSMUSG00000030166,ENSMUSG00000022822,ENSMUSG00000040265,ENSMUSG00000008734,ENSMUSG00000036572,ENSMUSG00000021765,ENSMUSG00000010608,ENSMUSG00000035150,ENSMUSG00000032492,ENSMUSG00000042225,ENSMUSG00000024042,ENSMUSG00000021025,ENSMUSG00000022419,…
TF	Factor: E2F; motif: NCSCGCSAAAN	TF:M00919	2.5424421413610604e-7	6.59474892158065	5197	961	314	21846	ENSMUSG00000025153,ENSMUSG00000027318,ENSMUSG00000068614,ENSMUSG00000030697,ENSMUSG00000055254,ENSMUSG00000028957,ENSMUSG00000032017,ENSMUSG00000027959,ENSMUSG00000026473,ENSMUSG00000008734,ENSMUSG00000036572,ENSMUSG00000021765,ENSMUSG00000010608,ENSMUSG00000042225,ENSMUSG00000024042,ENSMUSG00000029439,ENSMUSG00000033768,ENSMUSG00000061068,ENSMUSG00000029405,ENSMUSG00000023015,ENSMUSG00000039218,…
TF	Factor: E2F; motif: NCSCGCSAAAN; match class: 0	TF:M00919_0	2.5424421413610604e-7	6.59474892158065	5197	961	314	21846	ENSMUSG00000025153,ENSMUSG00000027318,ENSMUSG00000068614,ENSMUSG00000030697,ENSMUSG00000055254,ENSMUSG00000028957,ENSMUSG00000032017,ENSMUSG00000027959,ENSMUSG00000026473,ENSMUSG00000008734,ENSMUSG00000036572,ENSMUSG00000021765,ENSMUSG00000010608,ENSMUSG00000042225,ENSMUSG00000024042,ENSMUSG00000029439,ENSMUSG00000033768,ENSMUSG00000061068,ENSMUSG00000029405,ENSMUSG00000023015,ENSMUSG00000039218,…
TF	Factor: E2F1; motif: NNNNNGCGSSAAAN; match class: 0	TF:M08874_0	2.6915406893319794e-7	6.569999050357385	5839	961	345	21846	ENSMUSG00000021250,ENSMUSG00000025153,ENSMUSG00000031299,ENSMUSG00000030697,ENSMUSG00000066705,ENSMUSG00000021495,ENSMUSG00000032017,ENSMUSG00000027959,ENSMUSG00000022822,ENSMUSG00000008734,ENSMUSG00000035545,ENSMUSG00000036572,ENSMUSG00000048058,ENSMUSG00000024042,ENSMUSG00000022419,ENSMUSG00000054434,ENSMUSG00000033768,ENSMUSG00000029405,ENSMUSG00000023015,ENSMUSG00000039218,ENSMUSG00000021047,…
TF	Factor: E2F1; motif: NNNNNGCGSSAAAN	TF:M08874	2.6915406893319794e-7	6.569999050357385	5839	961	345	21846	ENSMUSG00000021250,ENSMUSG00000025153,ENSMUSG00000031299,ENSMUSG00000030697,ENSMUSG00000066705,ENSMUSG00000021495,ENSMUSG00000032017,ENSMUSG00000027959,ENSMUSG00000022822,ENSMUSG00000008734,ENSMUSG00000035545,ENSMUSG00000036572,ENSMUSG00000048058,ENSMUSG00000024042,ENSMUSG00000022419,ENSMUSG00000054434,ENSMUSG00000033768,ENSMUSG00000029405,ENSMUSG00000023015,ENSMUSG00000039218,ENSMUSG00000021047,…
TF	Factor: E2F; motif: TTTSGCGSG; match class: 0	TF:M00939_0	3.2403900233446606e-7	6.489402713622974	5454	961	326	21846	ENSMUSG00000025153,ENSMUSG00000027318,ENSMUSG00000068614,ENSMUSG00000030697,ENSMUSG00000055254,ENSMUSG00000028957,ENSMUSG00000032017,ENSMUSG00000027959,ENSMUSG00000026473,ENSMUSG00000008734,ENSMUSG00000036572,ENSMUSG00000021765,ENSMUSG00000010608,ENSMUSG00000042225,ENSMUSG00000024042,ENSMUSG00000029439,ENSMUSG00000033768,ENSMUSG00000061068,ENSMUSG00000029405,ENSMUSG00000023015,ENSMUSG00000039218,…
TF	Factor: E2F; motif: TTTSGCGSG	TF:M00939	3.2403900233446606e-7	6.489402713622974	5454	961	326	21846	ENSMUSG00000025153,ENSMUSG00000027318,ENSMUSG00000068614,ENSMUSG00000030697,ENSMUSG00000055254,ENSMUSG00000028957,ENSMUSG00000032017,ENSMUSG00000027959,ENSMUSG00000026473,ENSMUSG00000008734,ENSMUSG00000036572,ENSMUSG00000021765,ENSMUSG00000010608,ENSMUSG00000042225,ENSMUSG00000024042,ENSMUSG00000029439,ENSMUSG00000033768,ENSMUSG00000061068,ENSMUSG00000029405,ENSMUSG00000023015,ENSMUSG00000039218,…
TF	Factor: SP100; motif: NNCGTCGNNTAAWNN	TF:M02913	3.2791573614744565e-7	6.4842377417386245	8482	961	468	21846	ENSMUSG00000021250,ENSMUSG00000025153,ENSMUSG00000030201,ENSMUSG00000030697,ENSMUSG00000066705,ENSMUSG00000030671,ENSMUSG00000039167,ENSMUSG00000022790,ENSMUSG00000064360,ENSMUSG00000015542,ENSMUSG00000028957,ENSMUSG00000026473,ENSMUSG00000042249,ENSMUSG00000035545,ENSMUSG00000048058,ENSMUSG00000021748,ENSMUSG00000021765,ENSMUSG00000010608,ENSMUSG00000035150,ENSMUSG00000024042,ENSMUSG00000020917,…
TF	Factor: SP100; motif: NNCGTCGNNTAAWNN; match class: 0	TF:M02913_0	3.2791573614744565e-7	6.4842377417386245	8482	961	468	21846	ENSMUSG00000021250,ENSMUSG00000025153,ENSMUSG00000030201,ENSMUSG00000030697,ENSMUSG00000066705,ENSMUSG00000030671,ENSMUSG00000039167,ENSMUSG00000022790,ENSMUSG00000064360,ENSMUSG00000015542,ENSMUSG00000028957,ENSMUSG00000026473,ENSMUSG00000042249,ENSMUSG00000035545,ENSMUSG00000048058,ENSMUSG00000021748,ENSMUSG00000021765,ENSMUSG00000010608,ENSMUSG00000035150,ENSMUSG00000024042,ENSMUSG00000020917,…
TF	Factor: WT1; motif: SMCNCCNSC; match class: 0	TF:M01118_0	3.395832023489117e-7	6.469053800488162	8133	961	452	21846	ENSMUSG00000021250,ENSMUSG00000025153,ENSMUSG00000030201,ENSMUSG00000027318,ENSMUSG00000030697,ENSMUSG00000018395,ENSMUSG00000032017,ENSMUSG00000030166,ENSMUSG00000026473,ENSMUSG00000042249,ENSMUSG00000040265,ENSMUSG00000035545,ENSMUSG00000021765,ENSMUSG00000010608,ENSMUSG00000027474,ENSMUSG00000035150,ENSMUSG00000024042,ENSMUSG00000029439,ENSMUSG00000021025,ENSMUSG00000033768,ENSMUSG00000029405,…
TF	Factor: WT1; motif: SMCNCCNSC	TF:M01118	3.395832023489117e-7	6.469053800488162	8133	961	452	21846	ENSMUSG00000021250,ENSMUSG00000025153,ENSMUSG00000030201,ENSMUSG00000027318,ENSMUSG00000030697,ENSMUSG00000018395,ENSMUSG00000032017,ENSMUSG00000030166,ENSMUSG00000026473,ENSMUSG00000042249,ENSMUSG00000040265,ENSMUSG00000035545,ENSMUSG00000021765,ENSMUSG00000010608,ENSMUSG00000027474,ENSMUSG00000035150,ENSMUSG00000024042,ENSMUSG00000029439,ENSMUSG00000021025,ENSMUSG00000033768,ENSMUSG00000029405,…
TF	Factor: Egr1; motif: NCCGCCCCCGCANN	TF:M02744	3.8025928863981645e-7	6.41992016858135	3459	961	226	21846	ENSMUSG00000027318,ENSMUSG00000030697,ENSMUSG00000015542,ENSMUSG00000035545,ENSMUSG00000021025,ENSMUSG00000029405,ENSMUSG00000023015,ENSMUSG00000032350,ENSMUSG00000019907,ENSMUSG00000020154,ENSMUSG00000022020,ENSMUSG00000026349,ENSMUSG00000021779,ENSMUSG00000018417,ENSMUSG00000060860,ENSMUSG00000042851,ENSMUSG00000054263,ENSMUSG00000044820,ENSMUSG00000025810,ENSMUSG00000020859,ENSMUSG00000032418,…
TF	Factor: Egr1; motif: NCCGCCCCCGCANN; match class: 0	TF:M02744_0	3.8025928863981645e-7	6.41992016858135	3459	961	226	21846	ENSMUSG00000027318,ENSMUSG00000030697,ENSMUSG00000015542,ENSMUSG00000035545,ENSMUSG00000021025,ENSMUSG00000029405,ENSMUSG00000023015,ENSMUSG00000032350,ENSMUSG00000019907,ENSMUSG00000020154,ENSMUSG00000022020,ENSMUSG00000026349,ENSMUSG00000021779,ENSMUSG00000018417,ENSMUSG00000060860,ENSMUSG00000042851,ENSMUSG00000054263,ENSMUSG00000044820,ENSMUSG00000025810,ENSMUSG00000020859,ENSMUSG00000032418,…
TF	Factor: BEN; motif: CWGCGAYA; match class: 0	TF:M01241_0	3.931161180009287e-7	6.405479149475868	6570	961	379	21846	ENSMUSG00000025153,ENSMUSG00000030201,ENSMUSG00000094686,ENSMUSG00000055254,ENSMUSG00000030671,ENSMUSG00000022790,ENSMUSG00000064360,ENSMUSG00000028957,ENSMUSG00000040265,ENSMUSG00000048058,ENSMUSG00000021765,ENSMUSG00000042225,ENSMUSG00000022419,ENSMUSG00000029405,ENSMUSG00000039218,ENSMUSG00000041730,ENSMUSG00000021047,ENSMUSG00000027620,ENSMUSG00000019966,ENSMUSG00000032350,ENSMUSG00000019907,…
TF	Factor: BEN; motif: CWGCGAYA	TF:M01241	3.931161180009287e-7	6.405479149475868	6570	961	379	21846	ENSMUSG00000025153,ENSMUSG00000030201,ENSMUSG00000094686,ENSMUSG00000055254,ENSMUSG00000030671,ENSMUSG00000022790,ENSMUSG00000064360,ENSMUSG00000028957,ENSMUSG00000040265,ENSMUSG00000048058,ENSMUSG00000021765,ENSMUSG00000042225,ENSMUSG00000022419,ENSMUSG00000029405,ENSMUSG00000039218,ENSMUSG00000041730,ENSMUSG00000021047,ENSMUSG00000027620,ENSMUSG00000019966,ENSMUSG00000032350,ENSMUSG00000019907,…
TF	Factor: EGR; motif: CGCCCCCGCNN; match class: 1	TF:M08878_1	4.472174016862989e-7	6.349481305950571	1846	961	139	21846	ENSMUSG00000030697,ENSMUSG00000066705,ENSMUSG00000042225,ENSMUSG00000024042,ENSMUSG00000021047,ENSMUSG00000032350,ENSMUSG00000019907,ENSMUSG00000047139,ENSMUSG00000059474,ENSMUSG00000026349,ENSMUSG00000021779,ENSMUSG00000060860,ENSMUSG00000054263,ENSMUSG00000044820,ENSMUSG00000032418,ENSMUSG00000036452,ENSMUSG00000030826,ENSMUSG00000038692,ENSMUSG00000025372,ENSMUSG00000042099,ENSMUSG00000044098,…
TF	Factor: Pet-1; motif: GCNGGAAGYG; match class: 0	TF:M10233_0	5.620045192429383e-7	6.250260192127773	13318	961	677	21846	ENSMUSG00000021250,ENSMUSG00000025153,ENSMUSG00000030201,ENSMUSG00000027318,ENSMUSG00000031299,ENSMUSG00000030711,ENSMUSG00000068614,ENSMUSG00000094686,ENSMUSG00000051022,ENSMUSG00000030697,ENSMUSG00000066705,ENSMUSG00000030671,ENSMUSG00000022790,ENSMUSG00000021495,ENSMUSG00000015542,ENSMUSG00000032017,ENSMUSG00000027959,ENSMUSG00000030166,ENSMUSG00000022822,ENSMUSG00000026473,ENSMUSG00000042249,…
TF	Factor: Pet-1; motif: GCNGGAAGYG	TF:M10233	5.620045192429383e-7	6.250260192127773	13318	961	677	21846	ENSMUSG00000021250,ENSMUSG00000025153,ENSMUSG00000030201,ENSMUSG00000027318,ENSMUSG00000031299,ENSMUSG00000030711,ENSMUSG00000068614,ENSMUSG00000094686,ENSMUSG00000051022,ENSMUSG00000030697,ENSMUSG00000066705,ENSMUSG00000030671,ENSMUSG00000022790,ENSMUSG00000021495,ENSMUSG00000015542,ENSMUSG00000032017,ENSMUSG00000027959,ENSMUSG00000030166,ENSMUSG00000022822,ENSMUSG00000026473,ENSMUSG00000042249,…
TF	Factor: E2F-7; motif: GRGGCGGGAANNN; match class: 1	TF:M10212_1	5.883522455201488e-7	6.230362584667722	2938	961	198	21846	ENSMUSG00000066705,ENSMUSG00000021495,ENSMUSG00000028957,ENSMUSG00000042249,ENSMUSG00000036572,ENSMUSG00000035150,ENSMUSG00000042225,ENSMUSG00000022419,ENSMUSG00000033768,ENSMUSG00000039218,ENSMUSG00000019907,ENSMUSG00000031785,ENSMUSG00000054871,ENSMUSG00000022999,ENSMUSG00000041846,ENSMUSG00000015134,ENSMUSG00000022961,ENSMUSG00000042105,ENSMUSG00000078485,ENSMUSG00000050148,ENSMUSG00000041354,…
TF	Factor: ZBED6; motif: NRRGCTCGCCNN	TF:M01598	6.334287152932951e-7	6.198302252598544	5546	961	329	21846	ENSMUSG00000021250,ENSMUSG00000030201,ENSMUSG00000020250,ENSMUSG00000051022,ENSMUSG00000030697,ENSMUSG00000055254,ENSMUSG00000030671,ENSMUSG00000018395,ENSMUSG00000022790,ENSMUSG00000028957,ENSMUSG00000032017,ENSMUSG00000026473,ENSMUSG00000001300,ENSMUSG00000035545,ENSMUSG00000021748,ENSMUSG00000035150,ENSMUSG00000032492,ENSMUSG00000042225,ENSMUSG00000024042,ENSMUSG00000029439,ENSMUSG00000033768,…
TF	Factor: ZBED6; motif: NRRGCTCGCCNN; match class: 0	TF:M01598_0	6.334287152932951e-7	6.198302252598544	5546	961	329	21846	ENSMUSG00000021250,ENSMUSG00000030201,ENSMUSG00000020250,ENSMUSG00000051022,ENSMUSG00000030697,ENSMUSG00000055254,ENSMUSG00000030671,ENSMUSG00000018395,ENSMUSG00000022790,ENSMUSG00000028957,ENSMUSG00000032017,ENSMUSG00000026473,ENSMUSG00000001300,ENSMUSG00000035545,ENSMUSG00000021748,ENSMUSG00000035150,ENSMUSG00000032492,ENSMUSG00000042225,ENSMUSG00000024042,ENSMUSG00000029439,ENSMUSG00000033768,…
TF	Factor: ZNF151; motif: GGSGGNGGGGGAGGGGMGG	TF:M10412	7.046135989869098e-7	6.152048979224629	3814	961	243	21846	ENSMUSG00000021250,ENSMUSG00000025153,ENSMUSG00000030201,ENSMUSG00000027318,ENSMUSG00000032017,ENSMUSG00000026473,ENSMUSG00000042249,ENSMUSG00000035545,ENSMUSG00000021765,ENSMUSG00000010608,ENSMUSG00000035150,ENSMUSG00000024042,ENSMUSG00000021025,ENSMUSG00000033768,ENSMUSG00000029405,ENSMUSG00000039218,ENSMUSG00000027620,ENSMUSG00000032350,ENSMUSG00000047139,ENSMUSG00000009633,ENSMUSG00000045608,…
TF	Factor: ZNF151; motif: GGSGGNGGGGGAGGGGMGG; match class: 0	TF:M10412_0	7.046135989869098e-7	6.152048979224629	3814	961	243	21846	ENSMUSG00000021250,ENSMUSG00000025153,ENSMUSG00000030201,ENSMUSG00000027318,ENSMUSG00000032017,ENSMUSG00000026473,ENSMUSG00000042249,ENSMUSG00000035545,ENSMUSG00000021765,ENSMUSG00000010608,ENSMUSG00000035150,ENSMUSG00000024042,ENSMUSG00000021025,ENSMUSG00000033768,ENSMUSG00000029405,ENSMUSG00000039218,ENSMUSG00000027620,ENSMUSG00000032350,ENSMUSG00000047139,ENSMUSG00000009633,ENSMUSG00000045608,…
TF	Factor: GKLF; motif: WGGGYGKGGCCN	TF:M09692	9.74706038985691e-7	6.011126343168927	8981	961	488	21846	ENSMUSG00000025153,ENSMUSG00000031299,ENSMUSG00000094686,ENSMUSG00000020250,ENSMUSG00000051022,ENSMUSG00000030697,ENSMUSG00000018395,ENSMUSG00000015542,ENSMUSG00000045954,ENSMUSG00000028957,ENSMUSG00000030166,ENSMUSG00000026473,ENSMUSG00000001300,ENSMUSG00000042249,ENSMUSG00000035545,ENSMUSG00000048058,ENSMUSG00000021748,ENSMUSG00000010608,ENSMUSG00000032492,ENSMUSG00000024042,ENSMUSG00000021025,…
TF	Factor: GKLF; motif: WGGGYGKGGCCN; match class: 0	TF:M09692_0	9.74706038985691e-7	6.011126343168927	8981	961	488	21846	ENSMUSG00000025153,ENSMUSG00000031299,ENSMUSG00000094686,ENSMUSG00000020250,ENSMUSG00000051022,ENSMUSG00000030697,ENSMUSG00000018395,ENSMUSG00000015542,ENSMUSG00000045954,ENSMUSG00000028957,ENSMUSG00000030166,ENSMUSG00000026473,ENSMUSG00000001300,ENSMUSG00000042249,ENSMUSG00000035545,ENSMUSG00000048058,ENSMUSG00000021748,ENSMUSG00000010608,ENSMUSG00000032492,ENSMUSG00000024042,ENSMUSG00000021025,…
TF	Factor: Egr-1; motif: WTGCGTGGGCGK; match class: 0	TF:M00243_0	9.969545013060474e-7	6.001324661430177	4344	961	269	21846	ENSMUSG00000050069,ENSMUSG00000066705,ENSMUSG00000015542,ENSMUSG00000045954,ENSMUSG00000042249,ENSMUSG00000035545,ENSMUSG00000048058,ENSMUSG00000021765,ENSMUSG00000042225,ENSMUSG00000024042,ENSMUSG00000021025,ENSMUSG00000033768,ENSMUSG00000039218,ENSMUSG00000021047,ENSMUSG00000040268,ENSMUSG00000021779,ENSMUSG00000031785,ENSMUSG00000018417,ENSMUSG00000054871,ENSMUSG00000075229,ENSMUSG00000055436,…
TF	Factor: Egr-1; motif: WTGCGTGGGCGK	TF:M00243	9.969545013060474e-7	6.001324661430177	4344	961	269	21846	ENSMUSG00000050069,ENSMUSG00000066705,ENSMUSG00000015542,ENSMUSG00000045954,ENSMUSG00000042249,ENSMUSG00000035545,ENSMUSG00000048058,ENSMUSG00000021765,ENSMUSG00000042225,ENSMUSG00000024042,ENSMUSG00000021025,ENSMUSG00000033768,ENSMUSG00000039218,ENSMUSG00000021047,ENSMUSG00000040268,ENSMUSG00000021779,ENSMUSG00000031785,ENSMUSG00000018417,ENSMUSG00000054871,ENSMUSG00000075229,ENSMUSG00000055436,…
TF	Factor: E2F-2; motif: NNNANGGCGCGCNNN	TF:M02742	0.0000012207513373047322	5.913372791284062	3522	961	227	21846	ENSMUSG00000025153,ENSMUSG00000030201,ENSMUSG00000030671,ENSMUSG00000026473,ENSMUSG00000001300,ENSMUSG00000042249,ENSMUSG00000021748,ENSMUSG00000024042,ENSMUSG00000033768,ENSMUSG00000029405,ENSMUSG00000031340,ENSMUSG00000041730,ENSMUSG00000019966,ENSMUSG00000032350,ENSMUSG00000020154,ENSMUSG00000059474,ENSMUSG00000022020,ENSMUSG00000026349,ENSMUSG00000030313,ENSMUSG00000054871,ENSMUSG00000060860,…
TF	Factor: E2F-2; motif: NNNANGGCGCGCNNN; match class: 0	TF:M02742_0	0.0000012207513373047322	5.913372791284062	3522	961	227	21846	ENSMUSG00000025153,ENSMUSG00000030201,ENSMUSG00000030671,ENSMUSG00000026473,ENSMUSG00000001300,ENSMUSG00000042249,ENSMUSG00000021748,ENSMUSG00000024042,ENSMUSG00000033768,ENSMUSG00000029405,ENSMUSG00000031340,ENSMUSG00000041730,ENSMUSG00000019966,ENSMUSG00000032350,ENSMUSG00000020154,ENSMUSG00000059474,ENSMUSG00000022020,ENSMUSG00000026349,ENSMUSG00000030313,ENSMUSG00000054871,ENSMUSG00000060860,…
TF	Factor: AP-2alpha; motif: NSCCNCRGGSN	TF:M07348	0.0000013724118812792058	5.862515530814304	6208	961	359	21846	ENSMUSG00000021250,ENSMUSG00000025153,ENSMUSG00000027318,ENSMUSG00000031299,ENSMUSG00000055254,ENSMUSG00000030671,ENSMUSG00000039167,ENSMUSG00000018395,ENSMUSG00000021495,ENSMUSG00000030166,ENSMUSG00000022822,ENSMUSG00000001300,ENSMUSG00000008734,ENSMUSG00000036572,ENSMUSG00000010608,ENSMUSG00000042225,ENSMUSG00000024042,ENSMUSG00000020917,ENSMUSG00000033768,ENSMUSG00000023015,ENSMUSG00000041730,…
TF	Factor: AP-2alpha; motif: NSCCNCRGGSN; match class: 0	TF:M07348_0	0.0000013724118812792058	5.862515530814304	6208	961	359	21846	ENSMUSG00000021250,ENSMUSG00000025153,ENSMUSG00000027318,ENSMUSG00000031299,ENSMUSG00000055254,ENSMUSG00000030671,ENSMUSG00000039167,ENSMUSG00000018395,ENSMUSG00000021495,ENSMUSG00000030166,ENSMUSG00000022822,ENSMUSG00000001300,ENSMUSG00000008734,ENSMUSG00000036572,ENSMUSG00000010608,ENSMUSG00000042225,ENSMUSG00000024042,ENSMUSG00000020917,ENSMUSG00000033768,ENSMUSG00000023015,ENSMUSG00000041730,…
TF	Factor: Sp4; motif: NNNNMCGCCCCCTNNNN; match class: 0	TF:M02810_0	0.0000016553518998435364	5.781109668405038	4006	961	251	21846	ENSMUSG00000030697,ENSMUSG00000028957,ENSMUSG00000001300,ENSMUSG00000042249,ENSMUSG00000035545,ENSMUSG00000032492,ENSMUSG00000024042,ENSMUSG00000021025,ENSMUSG00000022419,ENSMUSG00000029405,ENSMUSG00000023015,ENSMUSG00000031340,ENSMUSG00000039218,ENSMUSG00000032350,ENSMUSG00000026442,ENSMUSG00000066058,ENSMUSG00000019907,ENSMUSG00000020154,ENSMUSG00000059474,ENSMUSG00000022020,ENSMUSG00000026349,…
TF	Factor: Sp4; motif: NNNNMCGCCCCCTNNNN	TF:M02810	0.0000016553518998435364	5.781109668405038	4006	961	251	21846	ENSMUSG00000030697,ENSMUSG00000028957,ENSMUSG00000001300,ENSMUSG00000042249,ENSMUSG00000035545,ENSMUSG00000032492,ENSMUSG00000024042,ENSMUSG00000021025,ENSMUSG00000022419,ENSMUSG00000029405,ENSMUSG00000023015,ENSMUSG00000031340,ENSMUSG00000039218,ENSMUSG00000032350,ENSMUSG00000026442,ENSMUSG00000066058,ENSMUSG00000019907,ENSMUSG00000020154,ENSMUSG00000059474,ENSMUSG00000022020,ENSMUSG00000026349,…
TF	Factor: Elk-1; motif: NNNNCCGGAARTNN; match class: 0	TF:M00025_0	0.0000019869222668747047	5.701819123191008	10074	961	535	21846	ENSMUSG00000021250,ENSMUSG00000025153,ENSMUSG00000027318,ENSMUSG00000068614,ENSMUSG00000094686,ENSMUSG00000020250,ENSMUSG00000030697,ENSMUSG00000055254,ENSMUSG00000066705,ENSMUSG00000039167,ENSMUSG00000018395,ENSMUSG00000022790,ENSMUSG00000021495,ENSMUSG00000015542,ENSMUSG00000032017,ENSMUSG00000027959,ENSMUSG00000030166,ENSMUSG00000026473,ENSMUSG00000001300,ENSMUSG00000042249,ENSMUSG00000035545,…
TF	Factor: Elk-1; motif: NNNNCCGGAARTNN	TF:M00025	0.0000019869222668747047	5.701819123191008	10074	961	535	21846	ENSMUSG00000021250,ENSMUSG00000025153,ENSMUSG00000027318,ENSMUSG00000068614,ENSMUSG00000094686,ENSMUSG00000020250,ENSMUSG00000030697,ENSMUSG00000055254,ENSMUSG00000066705,ENSMUSG00000039167,ENSMUSG00000018395,ENSMUSG00000022790,ENSMUSG00000021495,ENSMUSG00000015542,ENSMUSG00000032017,ENSMUSG00000027959,ENSMUSG00000030166,ENSMUSG00000026473,ENSMUSG00000001300,ENSMUSG00000042249,ENSMUSG00000035545,…
TF	Factor: Hes1; motif: NNCACGYGNN; match class: 1	TF:M07991_1	0.0000020681686709021113	5.684414044951949	11174	961	583	21846	ENSMUSG00000021250,ENSMUSG00000025153,ENSMUSG00000031299,ENSMUSG00000030711,ENSMUSG00000020250,ENSMUSG00000030697,ENSMUSG00000055254,ENSMUSG00000018395,ENSMUSG00000021495,ENSMUSG00000015542,ENSMUSG00000028957,ENSMUSG00000030166,ENSMUSG00000022822,ENSMUSG00000026473,ENSMUSG00000001300,ENSMUSG00000035545,ENSMUSG00000036572,ENSMUSG00000048058,ENSMUSG00000060336,ENSMUSG00000021748,ENSMUSG00000021765,…
TF	Factor: AhR,; motif: NRCGTGNGN	TF:M00976	0.0000021738838179002183	5.662763670274167	4417	961	271	21846	ENSMUSG00000030201,ENSMUSG00000055254,ENSMUSG00000015542,ENSMUSG00000032017,ENSMUSG00000026473,ENSMUSG00000035545,ENSMUSG00000021765,ENSMUSG00000035150,ENSMUSG00000024042,ENSMUSG00000029439,ENSMUSG00000033768,ENSMUSG00000029405,ENSMUSG00000039218,ENSMUSG00000041730,ENSMUSG00000040268,ENSMUSG00000022020,ENSMUSG00000026349,ENSMUSG00000029629,ENSMUSG00000060860,ENSMUSG00000075229,ENSMUSG00000054263,…
TF	Factor: AhR,; motif: NRCGTGNGN; match class: 0	TF:M00976_0	0.0000021738838179002183	5.662763670274167	4417	961	271	21846	ENSMUSG00000030201,ENSMUSG00000055254,ENSMUSG00000015542,ENSMUSG00000032017,ENSMUSG00000026473,ENSMUSG00000035545,ENSMUSG00000021765,ENSMUSG00000035150,ENSMUSG00000024042,ENSMUSG00000029439,ENSMUSG00000033768,ENSMUSG00000029405,ENSMUSG00000039218,ENSMUSG00000041730,ENSMUSG00000040268,ENSMUSG00000022020,ENSMUSG00000026349,ENSMUSG00000029629,ENSMUSG00000060860,ENSMUSG00000075229,ENSMUSG00000054263,…
TF	Factor: SREBP-2; motif: NNGYCACNNSMN	TF:M01177	0.000002289340263383165	5.640289653578259	7687	961	427	21846	ENSMUSG00000030201,ENSMUSG00000027318,ENSMUSG00000031299,ENSMUSG00000030711,ENSMUSG00000068614,ENSMUSG00000094686,ENSMUSG00000030697,ENSMUSG00000030671,ENSMUSG00000018395,ENSMUSG00000022790,ENSMUSG00000021495,ENSMUSG00000064360,ENSMUSG00000015542,ENSMUSG00000028957,ENSMUSG00000032017,ENSMUSG00000027959,ENSMUSG00000026473,ENSMUSG00000035545,ENSMUSG00000036572,ENSMUSG00000060336,ENSMUSG00000021748,…
TF	Factor: SREBP-2; motif: NNGYCACNNSMN; match class: 0	TF:M01177_0	0.000002289340263383165	5.640289653578259	7687	961	427	21846	ENSMUSG00000030201,ENSMUSG00000027318,ENSMUSG00000031299,ENSMUSG00000030711,ENSMUSG00000068614,ENSMUSG00000094686,ENSMUSG00000030697,ENSMUSG00000030671,ENSMUSG00000018395,ENSMUSG00000022790,ENSMUSG00000021495,ENSMUSG00000064360,ENSMUSG00000015542,ENSMUSG00000028957,ENSMUSG00000032017,ENSMUSG00000027959,ENSMUSG00000026473,ENSMUSG00000035545,ENSMUSG00000036572,ENSMUSG00000060336,ENSMUSG00000021748,…
TF	Factor: AP-2gamma; motif: GCCYNNGGS; match class: 0	TF:M00470_0	0.0000024588014888895993	5.609276532570726	7001	961	395	21846	ENSMUSG00000025153,ENSMUSG00000030201,ENSMUSG00000027318,ENSMUSG00000031299,ENSMUSG00000094686,ENSMUSG00000030697,ENSMUSG00000055254,ENSMUSG00000030671,ENSMUSG00000022790,ENSMUSG00000021495,ENSMUSG00000028957,ENSMUSG00000032017,ENSMUSG00000022822,ENSMUSG00000026473,ENSMUSG00000008734,ENSMUSG00000060336,ENSMUSG00000021748,ENSMUSG00000021765,ENSMUSG00000010608,ENSMUSG00000042225,ENSMUSG00000029439,…
TF	Factor: AP-2gamma; motif: GCCYNNGGS	TF:M00470	0.0000024588014888895993	5.609276532570726	7001	961	395	21846	ENSMUSG00000025153,ENSMUSG00000030201,ENSMUSG00000027318,ENSMUSG00000031299,ENSMUSG00000094686,ENSMUSG00000030697,ENSMUSG00000055254,ENSMUSG00000030671,ENSMUSG00000022790,ENSMUSG00000021495,ENSMUSG00000028957,ENSMUSG00000032017,ENSMUSG00000022822,ENSMUSG00000026473,ENSMUSG00000008734,ENSMUSG00000060336,ENSMUSG00000021748,ENSMUSG00000021765,ENSMUSG00000010608,ENSMUSG00000042225,ENSMUSG00000029439,…
TF	Factor: Pax-3; motif: NNNNNNCGTCACGSTYNNNNN	TF:M00327	0.000003406879666042344	5.467643205820654	12914	961	656	21846	ENSMUSG00000021250,ENSMUSG00000025153,ENSMUSG00000030201,ENSMUSG00000030711,ENSMUSG00000068614,ENSMUSG00000094686,ENSMUSG00000030697,ENSMUSG00000066705,ENSMUSG00000030671,ENSMUSG00000022790,ENSMUSG00000109764,ENSMUSG00000021495,ENSMUSG00000064360,ENSMUSG00000015542,ENSMUSG00000028957,ENSMUSG00000032017,ENSMUSG00000027959,ENSMUSG00000022822,ENSMUSG00000026473,ENSMUSG00000042249,ENSMUSG00000040265,…
TF	Factor: Pax-3; motif: NNNNNNCGTCACGSTYNNNNN; match class: 0	TF:M00327_0	0.000003406879666042344	5.467643205820654	12914	961	656	21846	ENSMUSG00000021250,ENSMUSG00000025153,ENSMUSG00000030201,ENSMUSG00000030711,ENSMUSG00000068614,ENSMUSG00000094686,ENSMUSG00000030697,ENSMUSG00000066705,ENSMUSG00000030671,ENSMUSG00000022790,ENSMUSG00000109764,ENSMUSG00000021495,ENSMUSG00000064360,ENSMUSG00000015542,ENSMUSG00000028957,ENSMUSG00000032017,ENSMUSG00000027959,ENSMUSG00000022822,ENSMUSG00000026473,ENSMUSG00000042249,ENSMUSG00000040265,…
TF	Factor: MAZ; motif: NKGGGAGGGGRGGR; match class: 1	TF:M02023_1	0.000003893647297940262	5.409643391155936	4161	961	257	21846	ENSMUSG00000025153,ENSMUSG00000027318,ENSMUSG00000066705,ENSMUSG00000042249,ENSMUSG00000040265,ENSMUSG00000035545,ENSMUSG00000021765,ENSMUSG00000010608,ENSMUSG00000035150,ENSMUSG00000024042,ENSMUSG00000021025,ENSMUSG00000029405,ENSMUSG00000031340,ENSMUSG00000039218,ENSMUSG00000034614,ENSMUSG00000032350,ENSMUSG00000022583,ENSMUSG00000019907,ENSMUSG00000009633,ENSMUSG00000045608,ENSMUSG00000059474,…
TF	Factor: E2F-1; motif: TTTSGCGS; match class: 1	TF:M00431_1	0.000005722102207744064	5.2424443891272565	1580	961	120	21846	ENSMUSG00000021250,ENSMUSG00000025153,ENSMUSG00000066705,ENSMUSG00000032017,ENSMUSG00000027959,ENSMUSG00000036572,ENSMUSG00000021765,ENSMUSG00000010608,ENSMUSG00000042225,ENSMUSG00000024042,ENSMUSG00000033768,ENSMUSG00000029405,ENSMUSG00000040268,ENSMUSG00000047139,ENSMUSG00000030313,ENSMUSG00000018417,ENSMUSG00000054263,ENSMUSG00000020859,ENSMUSG00000031872,ENSMUSG00000042625,ENSMUSG00000038930,…
TF	Factor: Pax-4; motif: NNNNNYCACCCB; match class: 1	TF:M00378_1	0.000006122770487873993	5.213052019793078	14470	961	719	21846	ENSMUSG00000021250,ENSMUSG00000025153,ENSMUSG00000050069,ENSMUSG00000027318,ENSMUSG00000031299,ENSMUSG00000030711,ENSMUSG00000068614,ENSMUSG00000094686,ENSMUSG00000020250,ENSMUSG00000051022,ENSMUSG00000030697,ENSMUSG00000055254,ENSMUSG00000066705,ENSMUSG00000018395,ENSMUSG00000021495,ENSMUSG00000015542,ENSMUSG00000028957,ENSMUSG00000032017,ENSMUSG00000027959,ENSMUSG00000022822,ENSMUSG00000026473,…
TF	Factor: ERG; motif: ACCGGAART; match class: 0	TF:M01752_0	0.000006262732473560853	5.203236139749722	9552	961	509	21846	ENSMUSG00000025153,ENSMUSG00000027318,ENSMUSG00000030711,ENSMUSG00000068614,ENSMUSG00000094686,ENSMUSG00000020250,ENSMUSG00000030697,ENSMUSG00000066705,ENSMUSG00000018395,ENSMUSG00000021495,ENSMUSG00000032017,ENSMUSG00000027959,ENSMUSG00000030166,ENSMUSG00000026473,ENSMUSG00000001300,ENSMUSG00000042249,ENSMUSG00000035545,ENSMUSG00000021748,ENSMUSG00000010608,ENSMUSG00000027474,ENSMUSG00000035150,…
TF	Factor: ERG; motif: ACCGGAART	TF:M01752	0.000006262732473560853	5.203236139749722	9552	961	509	21846	ENSMUSG00000025153,ENSMUSG00000027318,ENSMUSG00000030711,ENSMUSG00000068614,ENSMUSG00000094686,ENSMUSG00000020250,ENSMUSG00000030697,ENSMUSG00000066705,ENSMUSG00000018395,ENSMUSG00000021495,ENSMUSG00000032017,ENSMUSG00000027959,ENSMUSG00000030166,ENSMUSG00000026473,ENSMUSG00000001300,ENSMUSG00000042249,ENSMUSG00000035545,ENSMUSG00000021748,ENSMUSG00000010608,ENSMUSG00000027474,ENSMUSG00000035150,…
TF	Factor: XBP-1; motif: WNNGMCACGTC	TF:M01770	0.00000639556242595922	5.194121257635647	10572	961	554	21846	ENSMUSG00000050069,ENSMUSG00000030201,ENSMUSG00000031299,ENSMUSG00000068614,ENSMUSG00000051022,ENSMUSG00000030697,ENSMUSG00000030671,ENSMUSG00000039167,ENSMUSG00000021495,ENSMUSG00000015542,ENSMUSG00000028957,ENSMUSG00000032017,ENSMUSG00000027959,ENSMUSG00000030166,ENSMUSG00000022822,ENSMUSG00000001300,ENSMUSG00000008734,ENSMUSG00000035545,ENSMUSG00000036572,ENSMUSG00000048058,ENSMUSG00000060336,…
TF	Factor: XBP-1; motif: WNNGMCACGTC; match class: 0	TF:M01770_0	0.00000639556242595922	5.194121257635647	10572	961	554	21846	ENSMUSG00000050069,ENSMUSG00000030201,ENSMUSG00000031299,ENSMUSG00000068614,ENSMUSG00000051022,ENSMUSG00000030697,ENSMUSG00000030671,ENSMUSG00000039167,ENSMUSG00000021495,ENSMUSG00000015542,ENSMUSG00000028957,ENSMUSG00000032017,ENSMUSG00000027959,ENSMUSG00000030166,ENSMUSG00000022822,ENSMUSG00000001300,ENSMUSG00000008734,ENSMUSG00000035545,ENSMUSG00000036572,ENSMUSG00000048058,ENSMUSG00000060336,…
TF	Factor: Pax-4; motif: NNNNNYCACCCB	TF:M00378	0.000007475902480907045	5.126336372392213	18725	961	882	21846	ENSMUSG00000021250,ENSMUSG00000025153,ENSMUSG00000050069,ENSMUSG00000030201,ENSMUSG00000027318,ENSMUSG00000031299,ENSMUSG00000030711,ENSMUSG00000068614,ENSMUSG00000094686,ENSMUSG00000020250,ENSMUSG00000051022,ENSMUSG00000030697,ENSMUSG00000055254,ENSMUSG00000066705,ENSMUSG00000039167,ENSMUSG00000018395,ENSMUSG00000022790,ENSMUSG00000021495,ENSMUSG00000015542,ENSMUSG00000045954,ENSMUSG00000028957,…
TF	Factor: Pax-4; motif: NNNNNYCACCCB; match class: 0	TF:M00378_0	0.000007475902480907045	5.126336372392213	18725	961	882	21846	ENSMUSG00000021250,ENSMUSG00000025153,ENSMUSG00000050069,ENSMUSG00000030201,ENSMUSG00000027318,ENSMUSG00000031299,ENSMUSG00000030711,ENSMUSG00000068614,ENSMUSG00000094686,ENSMUSG00000020250,ENSMUSG00000051022,ENSMUSG00000030697,ENSMUSG00000055254,ENSMUSG00000066705,ENSMUSG00000039167,ENSMUSG00000018395,ENSMUSG00000022790,ENSMUSG00000021495,ENSMUSG00000015542,ENSMUSG00000045954,ENSMUSG00000028957,…
TF	Factor: GKLF; motif: GCCMCRCCCNNN	TF:M01588	0.000008338582894464642	5.078907749530975	7843	961	431	21846	ENSMUSG00000025153,ENSMUSG00000031299,ENSMUSG00000051022,ENSMUSG00000030697,ENSMUSG00000018395,ENSMUSG00000015542,ENSMUSG00000045954,ENSMUSG00000028957,ENSMUSG00000030166,ENSMUSG00000026473,ENSMUSG00000001300,ENSMUSG00000042249,ENSMUSG00000035545,ENSMUSG00000048058,ENSMUSG00000021748,ENSMUSG00000010608,ENSMUSG00000024042,ENSMUSG00000021025,ENSMUSG00000022419,ENSMUSG00000054434,ENSMUSG00000033768,…
TF	Factor: GKLF; motif: GCCMCRCCCNNN; match class: 0	TF:M01588_0	0.000008338582894464642	5.078907749530975	7843	961	431	21846	ENSMUSG00000025153,ENSMUSG00000031299,ENSMUSG00000051022,ENSMUSG00000030697,ENSMUSG00000018395,ENSMUSG00000015542,ENSMUSG00000045954,ENSMUSG00000028957,ENSMUSG00000030166,ENSMUSG00000026473,ENSMUSG00000001300,ENSMUSG00000042249,ENSMUSG00000035545,ENSMUSG00000048058,ENSMUSG00000021748,ENSMUSG00000010608,ENSMUSG00000024042,ENSMUSG00000021025,ENSMUSG00000022419,ENSMUSG00000054434,ENSMUSG00000033768,…
TF	Factor: Zfp536; motif: NCGGAKG; match class: 1	TF:M05541_1	0.00000988166618740279	5.005169821102097	1701	961	126	21846	ENSMUSG00000026473,ENSMUSG00000010608,ENSMUSG00000024042,ENSMUSG00000029439,ENSMUSG00000039218,ENSMUSG00000026349,ENSMUSG00000021779,ENSMUSG00000067586,ENSMUSG00000054263,ENSMUSG00000025810,ENSMUSG00000020859,ENSMUSG00000008206,ENSMUSG00000026235,ENSMUSG00000024381,ENSMUSG00000025372,ENSMUSG00000042286,ENSMUSG00000046546,ENSMUSG00000006262,ENSMUSG00000044098,ENSMUSG00000022747,ENSMUSG00000078202,…
TF	Factor: E2F-1; motif: TTTSGCGCGMNR; match class: 0	TF:M00516_0	0.00001031450838527725	4.986551466735845	5992	961	344	21846	ENSMUSG00000025153,ENSMUSG00000027318,ENSMUSG00000068614,ENSMUSG00000030697,ENSMUSG00000055254,ENSMUSG00000032017,ENSMUSG00000027959,ENSMUSG00000026473,ENSMUSG00000008734,ENSMUSG00000036572,ENSMUSG00000048058,ENSMUSG00000021748,ENSMUSG00000021765,ENSMUSG00000010608,ENSMUSG00000042225,ENSMUSG00000024042,ENSMUSG00000029439,ENSMUSG00000022419,ENSMUSG00000033768,ENSMUSG00000029405,ENSMUSG00000023015,…
TF	Factor: E2F-1; motif: TTTSGCGCGMNR	TF:M00516	0.00001031450838527725	4.986551466735845	5992	961	344	21846	ENSMUSG00000025153,ENSMUSG00000027318,ENSMUSG00000068614,ENSMUSG00000030697,ENSMUSG00000055254,ENSMUSG00000032017,ENSMUSG00000027959,ENSMUSG00000026473,ENSMUSG00000008734,ENSMUSG00000036572,ENSMUSG00000048058,ENSMUSG00000021748,ENSMUSG00000021765,ENSMUSG00000010608,ENSMUSG00000042225,ENSMUSG00000024042,ENSMUSG00000029439,ENSMUSG00000022419,ENSMUSG00000033768,ENSMUSG00000029405,ENSMUSG00000023015,…
TF	Factor: ZAC; motif: KGGGCCR; match class: 1	TF:M05547_1	0.000010495853448445	4.978982241895244	2490	961	169	21846	ENSMUSG00000030201,ENSMUSG00000030671,ENSMUSG00000015542,ENSMUSG00000048058,ENSMUSG00000033768,ENSMUSG00000039218,ENSMUSG00000021047,ENSMUSG00000040268,ENSMUSG00000019907,ENSMUSG00000047139,ENSMUSG00000059474,ENSMUSG00000018417,ENSMUSG00000054871,ENSMUSG00000060860,ENSMUSG00000042851,ENSMUSG00000020859,ENSMUSG00000025964,ENSMUSG00000022999,ENSMUSG00000025867,ENSMUSG00000015134,ENSMUSG00000042105,…
TF	Factor: GKLF; motif: NNNRNWGGGTGKGGC; match class: 0	TF:M10279_0	0.000010579921650149816	4.975517548466579	9313	961	497	21846	ENSMUSG00000025153,ENSMUSG00000031299,ENSMUSG00000094686,ENSMUSG00000051022,ENSMUSG00000030697,ENSMUSG00000018395,ENSMUSG00000022790,ENSMUSG00000028957,ENSMUSG00000032017,ENSMUSG00000022822,ENSMUSG00000026473,ENSMUSG00000001300,ENSMUSG00000042249,ENSMUSG00000040265,ENSMUSG00000035545,ENSMUSG00000048058,ENSMUSG00000021748,ENSMUSG00000010608,ENSMUSG00000027474,ENSMUSG00000024042,ENSMUSG00000021025,…
TF	Factor: GKLF; motif: NNNRNWGGGTGKGGC	TF:M10279	0.000010579921650149816	4.975517548466579	9313	961	497	21846	ENSMUSG00000025153,ENSMUSG00000031299,ENSMUSG00000094686,ENSMUSG00000051022,ENSMUSG00000030697,ENSMUSG00000018395,ENSMUSG00000022790,ENSMUSG00000028957,ENSMUSG00000032017,ENSMUSG00000022822,ENSMUSG00000026473,ENSMUSG00000001300,ENSMUSG00000042249,ENSMUSG00000040265,ENSMUSG00000035545,ENSMUSG00000048058,ENSMUSG00000021748,ENSMUSG00000010608,ENSMUSG00000027474,ENSMUSG00000024042,ENSMUSG00000021025,…
TF	Factor: AP-2gamma; motif: GCCYNCRGSN	TF:M03811	0.000012172839742172865	4.914608095517586	7106	961	396	21846	ENSMUSG00000030201,ENSMUSG00000027318,ENSMUSG00000030697,ENSMUSG00000055254,ENSMUSG00000018395,ENSMUSG00000022790,ENSMUSG00000109764,ENSMUSG00000021495,ENSMUSG00000028957,ENSMUSG00000001300,ENSMUSG00000035545,ENSMUSG00000048058,ENSMUSG00000021748,ENSMUSG00000021765,ENSMUSG00000010608,ENSMUSG00000027474,ENSMUSG00000032492,ENSMUSG00000021025,ENSMUSG00000033768,ENSMUSG00000061068,ENSMUSG00000031340,…
TF	Factor: AP-2gamma; motif: GCCYNCRGSN; match class: 0	TF:M03811_0	0.000012172839742172865	4.914608095517586	7106	961	396	21846	ENSMUSG00000030201,ENSMUSG00000027318,ENSMUSG00000030697,ENSMUSG00000055254,ENSMUSG00000018395,ENSMUSG00000022790,ENSMUSG00000109764,ENSMUSG00000021495,ENSMUSG00000028957,ENSMUSG00000001300,ENSMUSG00000035545,ENSMUSG00000048058,ENSMUSG00000021748,ENSMUSG00000021765,ENSMUSG00000010608,ENSMUSG00000027474,ENSMUSG00000032492,ENSMUSG00000021025,ENSMUSG00000033768,ENSMUSG00000061068,ENSMUSG00000031340,…
TF	Factor: AhR:Arnt; motif: GRGKATYGCGTGMCWNSCC; match class: 0	TF:M00237_0	0.000012530876790398625	4.902018540186237	5813	961	335	21846	ENSMUSG00000025153,ENSMUSG00000030201,ENSMUSG00000031299,ENSMUSG00000020250,ENSMUSG00000055254,ENSMUSG00000030671,ENSMUSG00000015542,ENSMUSG00000032017,ENSMUSG00000022822,ENSMUSG00000042249,ENSMUSG00000035545,ENSMUSG00000048058,ENSMUSG00000010608,ENSMUSG00000035150,ENSMUSG00000042225,ENSMUSG00000024042,ENSMUSG00000022419,ENSMUSG00000029405,ENSMUSG00000039218,ENSMUSG00000021047,ENSMUSG00000027620,…
TF	Factor: AhR:Arnt; motif: GRGKATYGCGTGMCWNSCC	TF:M00237	0.000012530876790398625	4.902018540186237	5813	961	335	21846	ENSMUSG00000025153,ENSMUSG00000030201,ENSMUSG00000031299,ENSMUSG00000020250,ENSMUSG00000055254,ENSMUSG00000030671,ENSMUSG00000015542,ENSMUSG00000032017,ENSMUSG00000022822,ENSMUSG00000042249,ENSMUSG00000035545,ENSMUSG00000048058,ENSMUSG00000010608,ENSMUSG00000035150,ENSMUSG00000042225,ENSMUSG00000024042,ENSMUSG00000022419,ENSMUSG00000029405,ENSMUSG00000039218,ENSMUSG00000021047,ENSMUSG00000027620,…
TF	Factor: LKLF; motif: GGGGTGGKSN	TF:M07261	0.000012600140582690198	4.899624609331167	9189	961	491	21846	ENSMUSG00000025153,ENSMUSG00000030201,ENSMUSG00000027318,ENSMUSG00000031299,ENSMUSG00000030711,ENSMUSG00000068614,ENSMUSG00000020250,ENSMUSG00000030697,ENSMUSG00000066705,ENSMUSG00000018395,ENSMUSG00000021495,ENSMUSG00000015542,ENSMUSG00000032017,ENSMUSG00000022822,ENSMUSG00000026473,ENSMUSG00000001300,ENSMUSG00000040265,ENSMUSG00000035545,ENSMUSG00000021765,ENSMUSG00000010608,ENSMUSG00000027474,…
TF	Factor: LKLF; motif: GGGGTGGKSN; match class: 0	TF:M07261_0	0.000012600140582690198	4.899624609331167	9189	961	491	21846	ENSMUSG00000025153,ENSMUSG00000030201,ENSMUSG00000027318,ENSMUSG00000031299,ENSMUSG00000030711,ENSMUSG00000068614,ENSMUSG00000020250,ENSMUSG00000030697,ENSMUSG00000066705,ENSMUSG00000018395,ENSMUSG00000021495,ENSMUSG00000015542,ENSMUSG00000032017,ENSMUSG00000022822,ENSMUSG00000026473,ENSMUSG00000001300,ENSMUSG00000040265,ENSMUSG00000035545,ENSMUSG00000021765,ENSMUSG00000010608,ENSMUSG00000027474,…
TF	Factor: BTEB3; motif: BNRNGGGAGGNGT; match class: 0	TF:M01865_0	0.000014023507852546816	4.853143337977699	8928	961	479	21846	ENSMUSG00000025153,ENSMUSG00000030201,ENSMUSG00000027318,ENSMUSG00000068614,ENSMUSG00000094686,ENSMUSG00000020250,ENSMUSG00000051022,ENSMUSG00000030697,ENSMUSG00000055254,ENSMUSG00000066705,ENSMUSG00000030671,ENSMUSG00000039167,ENSMUSG00000022790,ENSMUSG00000015542,ENSMUSG00000045954,ENSMUSG00000028957,ENSMUSG00000032017,ENSMUSG00000030166,ENSMUSG00000026473,ENSMUSG00000001300,ENSMUSG00000042249,…
TF	Factor: BTEB3; motif: BNRNGGGAGGNGT	TF:M01865	0.000014023507852546816	4.853143337977699	8928	961	479	21846	ENSMUSG00000025153,ENSMUSG00000030201,ENSMUSG00000027318,ENSMUSG00000068614,ENSMUSG00000094686,ENSMUSG00000020250,ENSMUSG00000051022,ENSMUSG00000030697,ENSMUSG00000055254,ENSMUSG00000066705,ENSMUSG00000030671,ENSMUSG00000039167,ENSMUSG00000022790,ENSMUSG00000015542,ENSMUSG00000045954,ENSMUSG00000028957,ENSMUSG00000032017,ENSMUSG00000030166,ENSMUSG00000026473,ENSMUSG00000001300,ENSMUSG00000042249,…
TF	Factor: E2F; motif: TTTSGCGSG	TF:M00918	0.000014502329187091646	4.838562241084666	4806	961	286	21846	ENSMUSG00000025153,ENSMUSG00000027318,ENSMUSG00000068614,ENSMUSG00000030697,ENSMUSG00000055254,ENSMUSG00000030671,ENSMUSG00000032017,ENSMUSG00000027959,ENSMUSG00000026473,ENSMUSG00000036572,ENSMUSG00000021765,ENSMUSG00000010608,ENSMUSG00000042225,ENSMUSG00000024042,ENSMUSG00000029439,ENSMUSG00000033768,ENSMUSG00000029405,ENSMUSG00000023015,ENSMUSG00000039218,ENSMUSG00000041730,ENSMUSG00000021047,…
TF	Factor: E2F; motif: TTTSGCGSG; match class: 0	TF:M00918_0	0.000014502329187091646	4.838562241084666	4806	961	286	21846	ENSMUSG00000025153,ENSMUSG00000027318,ENSMUSG00000068614,ENSMUSG00000030697,ENSMUSG00000055254,ENSMUSG00000030671,ENSMUSG00000032017,ENSMUSG00000027959,ENSMUSG00000026473,ENSMUSG00000036572,ENSMUSG00000021765,ENSMUSG00000010608,ENSMUSG00000042225,ENSMUSG00000024042,ENSMUSG00000029439,ENSMUSG00000033768,ENSMUSG00000029405,ENSMUSG00000023015,ENSMUSG00000039218,ENSMUSG00000041730,ENSMUSG00000021047,…
TF	Factor: Egr-1; motif: GCGGGGGCGG; match class: 1	TF:M01873_1	0.000016951647594227864	4.770788084699401	1504	961	114	21846	ENSMUSG00000027318,ENSMUSG00000030697,ENSMUSG00000048058,ENSMUSG00000042225,ENSMUSG00000021047,ENSMUSG00000032350,ENSMUSG00000019907,ENSMUSG00000026349,ENSMUSG00000021779,ENSMUSG00000060860,ENSMUSG00000054263,ENSMUSG00000044820,ENSMUSG00000032418,ENSMUSG00000038692,ENSMUSG00000025372,ENSMUSG00000044098,ENSMUSG00000005936,ENSMUSG00000078202,ENSMUSG00000024420,ENSMUSG00000037395,ENSMUSG00000038970,…
TF	Factor: Tcfl5; motif: NNCNCGNGNN; match class: 1	TF:M08005_1	0.000017996575575402164	4.744810125462921	6337	961	359	21846	ENSMUSG00000021250,ENSMUSG00000025153,ENSMUSG00000030201,ENSMUSG00000020250,ENSMUSG00000055254,ENSMUSG00000030671,ENSMUSG00000018395,ENSMUSG00000015542,ENSMUSG00000030166,ENSMUSG00000022822,ENSMUSG00000001300,ENSMUSG00000042249,ENSMUSG00000035545,ENSMUSG00000048058,ENSMUSG00000021748,ENSMUSG00000042225,ENSMUSG00000024042,ENSMUSG00000033768,ENSMUSG00000029405,ENSMUSG00000039218,ENSMUSG00000041730,…
TF	Factor: Tcfl5; motif: NNCNCGNGNN	TF:M08005	0.000017996575575402164	4.744810125462921	6337	961	359	21846	ENSMUSG00000021250,ENSMUSG00000025153,ENSMUSG00000030201,ENSMUSG00000020250,ENSMUSG00000055254,ENSMUSG00000030671,ENSMUSG00000018395,ENSMUSG00000015542,ENSMUSG00000030166,ENSMUSG00000022822,ENSMUSG00000001300,ENSMUSG00000042249,ENSMUSG00000035545,ENSMUSG00000048058,ENSMUSG00000021748,ENSMUSG00000042225,ENSMUSG00000024042,ENSMUSG00000033768,ENSMUSG00000029405,ENSMUSG00000039218,ENSMUSG00000041730,…
TF	Factor: Tcfl5; motif: NNCNCGNGNN; match class: 0	TF:M08005_0	0.000017996575575402164	4.744810125462921	6337	961	359	21846	ENSMUSG00000021250,ENSMUSG00000025153,ENSMUSG00000030201,ENSMUSG00000020250,ENSMUSG00000055254,ENSMUSG00000030671,ENSMUSG00000018395,ENSMUSG00000015542,ENSMUSG00000030166,ENSMUSG00000022822,ENSMUSG00000001300,ENSMUSG00000042249,ENSMUSG00000035545,ENSMUSG00000048058,ENSMUSG00000021748,ENSMUSG00000042225,ENSMUSG00000024042,ENSMUSG00000033768,ENSMUSG00000029405,ENSMUSG00000039218,ENSMUSG00000041730,…
TF	Factor: GABP-alpha; motif: CTTCCK; match class: 1	TF:M01660_1	0.000019135968462131483	4.718149553449081	4676	961	279	21846	ENSMUSG00000025153,ENSMUSG00000068614,ENSMUSG00000020250,ENSMUSG00000030697,ENSMUSG00000066705,ENSMUSG00000018395,ENSMUSG00000021495,ENSMUSG00000015542,ENSMUSG00000032017,ENSMUSG00000027959,ENSMUSG00000042249,ENSMUSG00000010608,ENSMUSG00000042225,ENSMUSG00000064357,ENSMUSG00000021047,ENSMUSG00000027620,ENSMUSG00000019966,ENSMUSG00000031153,ENSMUSG00000064358,ENSMUSG00000047139,ENSMUSG00000038393,…
TF	Factor: AP-2beta; motif: GCNNNGGSCNGVGGGN; match class: 1	TF:M01858_1	0.000019653480643639597	4.706560524654282	1508	961	114	21846	ENSMUSG00000025153,ENSMUSG00000031299,ENSMUSG00000021495,ENSMUSG00000048058,ENSMUSG00000021765,ENSMUSG00000024042,ENSMUSG00000021047,ENSMUSG00000019907,ENSMUSG00000054871,ENSMUSG00000060860,ENSMUSG00000020859,ENSMUSG00000032418,ENSMUSG00000025867,ENSMUSG00000026235,ENSMUSG00000038692,ENSMUSG00000031872,ENSMUSG00000050148,ENSMUSG00000006262,ENSMUSG00000006373,ENSMUSG00000068270,ENSMUSG00000078202,…
TF	Factor: AP-2gamma; motif: GCCYNNGGS; match class: 1	TF:M00470_1	0.000022431262883903986	4.649146274875739	3402	961	215	21846	ENSMUSG00000031299,ENSMUSG00000030697,ENSMUSG00000030671,ENSMUSG00000022790,ENSMUSG00000021495,ENSMUSG00000022822,ENSMUSG00000021748,ENSMUSG00000021765,ENSMUSG00000054434,ENSMUSG00000033768,ENSMUSG00000041730,ENSMUSG00000019966,ENSMUSG00000019907,ENSMUSG00000047139,ENSMUSG00000038393,ENSMUSG00000020154,ENSMUSG00000021069,ENSMUSG00000059474,ENSMUSG00000030313,ENSMUSG00000067586,ENSMUSG00000060860,…
TF	Factor: E2F-4; motif: GCGGGAAANA; match class: 1	TF:M02090_1	0.00002251672354590923	4.647494804293812	4704	961	280	21846	ENSMUSG00000021250,ENSMUSG00000050069,ENSMUSG00000027318,ENSMUSG00000066705,ENSMUSG00000039167,ENSMUSG00000032017,ENSMUSG00000027959,ENSMUSG00000026473,ENSMUSG00000042249,ENSMUSG00000035545,ENSMUSG00000036572,ENSMUSG00000024042,ENSMUSG00000021025,ENSMUSG00000033768,ENSMUSG00000039218,ENSMUSG00000041730,ENSMUSG00000021047,ENSMUSG00000019966,ENSMUSG00000040268,ENSMUSG00000026442,ENSMUSG00000019907,…
TF	Factor: WT1; motif: SMCNCCNSC; match class: 1	TF:M01118_1	0.000023983827303699526	4.620081511635571	4605	961	275	21846	ENSMUSG00000021250,ENSMUSG00000025153,ENSMUSG00000027318,ENSMUSG00000018395,ENSMUSG00000042249,ENSMUSG00000035545,ENSMUSG00000021765,ENSMUSG00000010608,ENSMUSG00000035150,ENSMUSG00000024042,ENSMUSG00000021025,ENSMUSG00000033768,ENSMUSG00000029405,ENSMUSG00000023015,ENSMUSG00000031340,ENSMUSG00000039218,ENSMUSG00000019966,ENSMUSG00000034614,ENSMUSG00000022583,ENSMUSG00000004814,ENSMUSG00000022490,…
TF	Factor: SP1; motif: GGGGYGGGGNS; match class: 1	TF:M01303_1	0.000024213685198062175	4.615939108146621	2766	961	182	21846	ENSMUSG00000066705,ENSMUSG00000015542,ENSMUSG00000040265,ENSMUSG00000021765,ENSMUSG00000010608,ENSMUSG00000024042,ENSMUSG00000021025,ENSMUSG00000033768,ENSMUSG00000031340,ENSMUSG00000019907,ENSMUSG00000047139,ENSMUSG00000009633,ENSMUSG00000059474,ENSMUSG00000026349,ENSMUSG00000031785,ENSMUSG00000060860,ENSMUSG00000042851,ENSMUSG00000044820,ENSMUSG00000020859,ENSMUSG00000029798,ENSMUSG00000039428,…
TF	Factor: E2F; motif: TTTSGCGC; match class: 0	TF:M00050_0	0.000031076125912132465	4.507573127575517	6154	961	349	21846	ENSMUSG00000021250,ENSMUSG00000025153,ENSMUSG00000066705,ENSMUSG00000021495,ENSMUSG00000027959,ENSMUSG00000035545,ENSMUSG00000036572,ENSMUSG00000021765,ENSMUSG00000010608,ENSMUSG00000042225,ENSMUSG00000024042,ENSMUSG00000029439,ENSMUSG00000021025,ENSMUSG00000022419,ENSMUSG00000033768,ENSMUSG00000029405,ENSMUSG00000023015,ENSMUSG00000039218,ENSMUSG00000021047,ENSMUSG00000027620,ENSMUSG00000019966,…
TF	Factor: E2F; motif: TTTSGCGC	TF:M00050	0.000031076125912132465	4.507573127575517	6154	961	349	21846	ENSMUSG00000021250,ENSMUSG00000025153,ENSMUSG00000066705,ENSMUSG00000021495,ENSMUSG00000027959,ENSMUSG00000035545,ENSMUSG00000036572,ENSMUSG00000021765,ENSMUSG00000010608,ENSMUSG00000042225,ENSMUSG00000024042,ENSMUSG00000029439,ENSMUSG00000021025,ENSMUSG00000022419,ENSMUSG00000033768,ENSMUSG00000029405,ENSMUSG00000023015,ENSMUSG00000039218,ENSMUSG00000021047,ENSMUSG00000027620,ENSMUSG00000019966,…
TF	Factor: Tfap2a; motif: TGCCCYNRGGGCA; match class: 1	TF:M04157_1	0.00003297562402702013	4.481806977163641	4722	961	280	21846	ENSMUSG00000025153,ENSMUSG00000094686,ENSMUSG00000030671,ENSMUSG00000022790,ENSMUSG00000028957,ENSMUSG00000032017,ENSMUSG00000035545,ENSMUSG00000021748,ENSMUSG00000021765,ENSMUSG00000035150,ENSMUSG00000032492,ENSMUSG00000042225,ENSMUSG00000024042,ENSMUSG00000054434,ENSMUSG00000031340,ENSMUSG00000039218,ENSMUSG00000041730,ENSMUSG00000027620,ENSMUSG00000019966,ENSMUSG00000040268,ENSMUSG00000032350,…
TF	Factor: Pax-5; motif: RRMSWGANWYCTNRAGCGKRACSRYNSM; match class: 1	TF:M00144_1	0.00003975389052804592	4.400620362550128	5516	961	318	21846	ENSMUSG00000030201,ENSMUSG00000030671,ENSMUSG00000022790,ENSMUSG00000032017,ENSMUSG00000026473,ENSMUSG00000001300,ENSMUSG00000042249,ENSMUSG00000040265,ENSMUSG00000035545,ENSMUSG00000048058,ENSMUSG00000021748,ENSMUSG00000054434,ENSMUSG00000031340,ENSMUSG00000039218,ENSMUSG00000021047,ENSMUSG00000027620,ENSMUSG00000032350,ENSMUSG00000022583,ENSMUSG00000022490,ENSMUSG00000019907,ENSMUSG00000059474,…
TF	Factor: MAZ; motif: GGGGAGGG; match class: 1	TF:M00649_1	0.00005036415357019922	4.297878460489666	3025	961	194	21846	ENSMUSG00000025153,ENSMUSG00000032017,ENSMUSG00000042249,ENSMUSG00000021765,ENSMUSG00000027474,ENSMUSG00000032492,ENSMUSG00000029439,ENSMUSG00000021025,ENSMUSG00000033768,ENSMUSG00000029405,ENSMUSG00000039218,ENSMUSG00000021047,ENSMUSG00000022490,ENSMUSG00000038393,ENSMUSG00000021069,ENSMUSG00000009633,ENSMUSG00000059474,ENSMUSG00000026349,ENSMUSG00000030313,ENSMUSG00000031785,ENSMUSG00000075229,…
TF	Factor: Sp4; motif: SCCCCKCCCCCSN; match class: 0	TF:M07617_0	0.00006108580744836762	4.214059681129603	2705	961	177	21846	ENSMUSG00000015542,ENSMUSG00000028957,ENSMUSG00000001300,ENSMUSG00000042249,ENSMUSG00000021748,ENSMUSG00000024042,ENSMUSG00000021025,ENSMUSG00000054434,ENSMUSG00000033768,ENSMUSG00000031340,ENSMUSG00000032350,ENSMUSG00000047139,ENSMUSG00000022020,ENSMUSG00000030313,ENSMUSG00000018417,ENSMUSG00000054871,ENSMUSG00000060860,ENSMUSG00000042851,ENSMUSG00000044820,ENSMUSG00000020859,ENSMUSG00000032418,…
TF	Factor: Sp4; motif: SCCCCKCCCCCSN	TF:M07617	0.00006108580744836762	4.214059681129603	2705	961	177	21846	ENSMUSG00000015542,ENSMUSG00000028957,ENSMUSG00000001300,ENSMUSG00000042249,ENSMUSG00000021748,ENSMUSG00000024042,ENSMUSG00000021025,ENSMUSG00000054434,ENSMUSG00000033768,ENSMUSG00000031340,ENSMUSG00000032350,ENSMUSG00000047139,ENSMUSG00000022020,ENSMUSG00000030313,ENSMUSG00000018417,ENSMUSG00000054871,ENSMUSG00000060860,ENSMUSG00000042851,ENSMUSG00000044820,ENSMUSG00000020859,ENSMUSG00000032418,…
TF	Factor: HES-1; motif: GSCACGMGMC	TF:M02011	0.00007204810051874384	4.142377464469732	3589	961	222	21846	ENSMUSG00000025153,ENSMUSG00000031299,ENSMUSG00000020250,ENSMUSG00000018395,ENSMUSG00000032017,ENSMUSG00000026473,ENSMUSG00000001300,ENSMUSG00000042249,ENSMUSG00000048058,ENSMUSG00000010608,ENSMUSG00000042225,ENSMUSG00000024042,ENSMUSG00000022419,ENSMUSG00000054434,ENSMUSG00000033768,ENSMUSG00000039218,ENSMUSG00000019966,ENSMUSG00000022490,ENSMUSG00000038393,ENSMUSG00000030313,ENSMUSG00000021779,…
TF	Factor: HES-1; motif: GSCACGMGMC; match class: 0	TF:M02011_0	0.00007204810051874384	4.142377464469732	3589	961	222	21846	ENSMUSG00000025153,ENSMUSG00000031299,ENSMUSG00000020250,ENSMUSG00000018395,ENSMUSG00000032017,ENSMUSG00000026473,ENSMUSG00000001300,ENSMUSG00000042249,ENSMUSG00000048058,ENSMUSG00000010608,ENSMUSG00000042225,ENSMUSG00000024042,ENSMUSG00000022419,ENSMUSG00000054434,ENSMUSG00000033768,ENSMUSG00000039218,ENSMUSG00000019966,ENSMUSG00000022490,ENSMUSG00000038393,ENSMUSG00000030313,ENSMUSG00000021779,…
TF	Factor: Tfap2a; motif: TGCCCYNRGGGCA	TF:M04157	0.00007262506021791517	4.138913494501132	8647	961	462	21846	ENSMUSG00000025153,ENSMUSG00000094686,ENSMUSG00000030671,ENSMUSG00000018395,ENSMUSG00000022790,ENSMUSG00000028957,ENSMUSG00000032017,ENSMUSG00000027959,ENSMUSG00000026473,ENSMUSG00000042249,ENSMUSG00000008734,ENSMUSG00000035545,ENSMUSG00000021748,ENSMUSG00000021765,ENSMUSG00000035150,ENSMUSG00000032492,ENSMUSG00000042225,ENSMUSG00000024042,ENSMUSG00000021025,ENSMUSG00000054434,ENSMUSG00000033768,…
TF	Factor: Tfap2a; motif: TGCCCYNRGGGCA; match class: 0	TF:M04157_0	0.00007262506021791517	4.138913494501132	8647	961	462	21846	ENSMUSG00000025153,ENSMUSG00000094686,ENSMUSG00000030671,ENSMUSG00000018395,ENSMUSG00000022790,ENSMUSG00000028957,ENSMUSG00000032017,ENSMUSG00000027959,ENSMUSG00000026473,ENSMUSG00000042249,ENSMUSG00000008734,ENSMUSG00000035545,ENSMUSG00000021748,ENSMUSG00000021765,ENSMUSG00000035150,ENSMUSG00000032492,ENSMUSG00000042225,ENSMUSG00000024042,ENSMUSG00000021025,ENSMUSG00000054434,ENSMUSG00000033768,…
TF	Factor: SP2; motif: GNNGGGGGCGGGGSN; match class: 1	TF:M03807_1	0.00009672271330572368	4.014471528967226	2954	961	189	21846	ENSMUSG00000025153,ENSMUSG00000021748,ENSMUSG00000024042,ENSMUSG00000033768,ENSMUSG00000031340,ENSMUSG00000032350,ENSMUSG00000059474,ENSMUSG00000026349,ENSMUSG00000031785,ENSMUSG00000060860,ENSMUSG00000042851,ENSMUSG00000054263,ENSMUSG00000044820,ENSMUSG00000020859,ENSMUSG00000032418,ENSMUSG00000008206,ENSMUSG00000022999,ENSMUSG00000025372,ENSMUSG00000031872,ENSMUSG00000036995,ENSMUSG00000050148,…
TF	Factor: Tax/CREB; motif: GGGGGTTGACGYANA; match class: 0	TF:M00114_0	0.00011213010436929523	3.950277773611518	5340	961	307	21846	ENSMUSG00000021250,ENSMUSG00000030201,ENSMUSG00000030711,ENSMUSG00000068614,ENSMUSG00000030671,ENSMUSG00000022790,ENSMUSG00000028957,ENSMUSG00000032017,ENSMUSG00000027959,ENSMUSG00000030166,ENSMUSG00000026473,ENSMUSG00000035545,ENSMUSG00000024042,ENSMUSG00000033768,ENSMUSG00000039218,ENSMUSG00000021047,ENSMUSG00000032350,ENSMUSG00000026442,ENSMUSG00000019907,ENSMUSG00000020154,ENSMUSG00000059474,…
TF	Factor: Tax/CREB; motif: GGGGGTTGACGYANA	TF:M00114	0.00011213010436929523	3.950277773611518	5340	961	307	21846	ENSMUSG00000021250,ENSMUSG00000030201,ENSMUSG00000030711,ENSMUSG00000068614,ENSMUSG00000030671,ENSMUSG00000022790,ENSMUSG00000028957,ENSMUSG00000032017,ENSMUSG00000027959,ENSMUSG00000030166,ENSMUSG00000026473,ENSMUSG00000035545,ENSMUSG00000024042,ENSMUSG00000033768,ENSMUSG00000039218,ENSMUSG00000021047,ENSMUSG00000032350,ENSMUSG00000026442,ENSMUSG00000019907,ENSMUSG00000020154,ENSMUSG00000059474,…
TF	Factor: E2F-3; motif: GGGCGGGARN; match class: 0	TF:M10210_0	0.00011861002838030683	3.925878590178272	2520	961	166	21846	ENSMUSG00000027318,ENSMUSG00000055254,ENSMUSG00000021495,ENSMUSG00000026473,ENSMUSG00000001300,ENSMUSG00000033768,ENSMUSG00000021047,ENSMUSG00000019966,ENSMUSG00000004814,ENSMUSG00000019907,ENSMUSG00000020154,ENSMUSG00000021069,ENSMUSG00000009633,ENSMUSG00000018417,ENSMUSG00000054871,ENSMUSG00000039509,ENSMUSG00000044820,ENSMUSG00000025810,ENSMUSG00000022999,ENSMUSG00000015134,ENSMUSG00000025372,…
TF	Factor: E2F-3; motif: GGGCGGGARN	TF:M10210	0.00011861002838030683	3.925878590178272	2520	961	166	21846	ENSMUSG00000027318,ENSMUSG00000055254,ENSMUSG00000021495,ENSMUSG00000026473,ENSMUSG00000001300,ENSMUSG00000033768,ENSMUSG00000021047,ENSMUSG00000019966,ENSMUSG00000004814,ENSMUSG00000019907,ENSMUSG00000020154,ENSMUSG00000021069,ENSMUSG00000009633,ENSMUSG00000018417,ENSMUSG00000054871,ENSMUSG00000039509,ENSMUSG00000044820,ENSMUSG00000025810,ENSMUSG00000022999,ENSMUSG00000015134,ENSMUSG00000025372,…
TF	Factor: Zic3; motif: NMCCCCCGGGGGGGN; match class: 1	TF:M02837_1	0.0001230007763363692	3.910092147442413	2033	961	140	21846	ENSMUSG00000030697,ENSMUSG00000030671,ENSMUSG00000032017,ENSMUSG00000026473,ENSMUSG00000021025,ENSMUSG00000041730,ENSMUSG00000004814,ENSMUSG00000019907,ENSMUSG00000038393,ENSMUSG00000020154,ENSMUSG00000021069,ENSMUSG00000059474,ENSMUSG00000022020,ENSMUSG00000021779,ENSMUSG00000029629,ENSMUSG00000060860,ENSMUSG00000028248,ENSMUSG00000032418,ENSMUSG00000022999,ENSMUSG00000042286,ENSMUSG00000030275,…
TF	Factor: Egr1; motif: NNMCGCCCMCTCAMWN; match class: 0	TF:M04506_0	0.0001239584080341484	3.9067240099289173	4357	961	259	21846	ENSMUSG00000025153,ENSMUSG00000030697,ENSMUSG00000055254,ENSMUSG00000032017,ENSMUSG00000022822,ENSMUSG00000035545,ENSMUSG00000048058,ENSMUSG00000021765,ENSMUSG00000027474,ENSMUSG00000054434,ENSMUSG00000029405,ENSMUSG00000023015,ENSMUSG00000040268,ENSMUSG00000064367,ENSMUSG00000019907,ENSMUSG00000047139,ENSMUSG00000020154,ENSMUSG00000021069,ENSMUSG00000059474,ENSMUSG00000026349,ENSMUSG00000021779,…
TF	Factor: Egr1; motif: NNMCGCCCMCTCAMWN	TF:M04506	0.0001239584080341484	3.9067240099289173	4357	961	259	21846	ENSMUSG00000025153,ENSMUSG00000030697,ENSMUSG00000055254,ENSMUSG00000032017,ENSMUSG00000022822,ENSMUSG00000035545,ENSMUSG00000048058,ENSMUSG00000021765,ENSMUSG00000027474,ENSMUSG00000054434,ENSMUSG00000029405,ENSMUSG00000023015,ENSMUSG00000040268,ENSMUSG00000064367,ENSMUSG00000019907,ENSMUSG00000047139,ENSMUSG00000020154,ENSMUSG00000021069,ENSMUSG00000059474,ENSMUSG00000026349,ENSMUSG00000021779,…
TF	Factor: c-ets-1; motif: ACCGGAWRYN; match class: 0	TF:M01986_0	0.00013037213380432566	3.884815226305764	8417	961	450	21846	ENSMUSG00000025153,ENSMUSG00000027318,ENSMUSG00000068614,ENSMUSG00000094686,ENSMUSG00000020250,ENSMUSG00000030697,ENSMUSG00000066705,ENSMUSG00000030671,ENSMUSG00000018395,ENSMUSG00000021495,ENSMUSG00000032017,ENSMUSG00000027959,ENSMUSG00000030166,ENSMUSG00000026473,ENSMUSG00000001300,ENSMUSG00000042249,ENSMUSG00000035545,ENSMUSG00000021748,ENSMUSG00000010608,ENSMUSG00000027474,ENSMUSG00000042225,…
TF	Factor: c-ets-1; motif: ACCGGAWRYN	TF:M01986	0.00013037213380432566	3.884815226305764	8417	961	450	21846	ENSMUSG00000025153,ENSMUSG00000027318,ENSMUSG00000068614,ENSMUSG00000094686,ENSMUSG00000020250,ENSMUSG00000030697,ENSMUSG00000066705,ENSMUSG00000030671,ENSMUSG00000018395,ENSMUSG00000021495,ENSMUSG00000032017,ENSMUSG00000027959,ENSMUSG00000030166,ENSMUSG00000026473,ENSMUSG00000001300,ENSMUSG00000042249,ENSMUSG00000035545,ENSMUSG00000021748,ENSMUSG00000010608,ENSMUSG00000027474,ENSMUSG00000042225,…
TF	Factor: Pax-3; motif: TCGTCACRCTTHM; match class: 1	TF:M00360_1	0.00014033593511202598	3.852831107142985	5456	961	312	21846	ENSMUSG00000025153,ENSMUSG00000030201,ENSMUSG00000031299,ENSMUSG00000068614,ENSMUSG00000020250,ENSMUSG00000018395,ENSMUSG00000022790,ENSMUSG00000021495,ENSMUSG00000064360,ENSMUSG00000032017,ENSMUSG00000027959,ENSMUSG00000026473,ENSMUSG00000008734,ENSMUSG00000035545,ENSMUSG00000048058,ENSMUSG00000035150,ENSMUSG00000042225,ENSMUSG00000029439,ENSMUSG00000022419,ENSMUSG00000054434,ENSMUSG00000033768,…
TF	Factor: Pet-1; motif: GCNGGAAGYG; match class: 1	TF:M10233_1	0.00016892609055639074	3.772303268667046	6097	961	342	21846	ENSMUSG00000021250,ENSMUSG00000025153,ENSMUSG00000031299,ENSMUSG00000068614,ENSMUSG00000030697,ENSMUSG00000066705,ENSMUSG00000022790,ENSMUSG00000021495,ENSMUSG00000032017,ENSMUSG00000027959,ENSMUSG00000026473,ENSMUSG00000040265,ENSMUSG00000008734,ENSMUSG00000035545,ENSMUSG00000035150,ENSMUSG00000042225,ENSMUSG00000021047,ENSMUSG00000026442,ENSMUSG00000019907,ENSMUSG00000021069,ENSMUSG00000009633,…
TF	Factor: AP-2; motif: SNNNCCNCAGGCN	TF:M00915	0.00017741025395525418	3.75102128243277	7083	961	388	21846	ENSMUSG00000021250,ENSMUSG00000025153,ENSMUSG00000027318,ENSMUSG00000031299,ENSMUSG00000068614,ENSMUSG00000030697,ENSMUSG00000030671,ENSMUSG00000018395,ENSMUSG00000028957,ENSMUSG00000032017,ENSMUSG00000027959,ENSMUSG00000026473,ENSMUSG00000001300,ENSMUSG00000048058,ENSMUSG00000021748,ENSMUSG00000021765,ENSMUSG00000035150,ENSMUSG00000042225,ENSMUSG00000024042,ENSMUSG00000021025,ENSMUSG00000033768,…
TF	Factor: AP-2; motif: SNNNCCNCAGGCN; match class: 0	TF:M00915_0	0.00017741025395525418	3.75102128243277	7083	961	388	21846	ENSMUSG00000021250,ENSMUSG00000025153,ENSMUSG00000027318,ENSMUSG00000031299,ENSMUSG00000068614,ENSMUSG00000030697,ENSMUSG00000030671,ENSMUSG00000018395,ENSMUSG00000028957,ENSMUSG00000032017,ENSMUSG00000027959,ENSMUSG00000026473,ENSMUSG00000001300,ENSMUSG00000048058,ENSMUSG00000021748,ENSMUSG00000021765,ENSMUSG00000035150,ENSMUSG00000042225,ENSMUSG00000024042,ENSMUSG00000021025,ENSMUSG00000033768,…
TF	Factor: EGR-1; motif: NGCGKGGGCGKNN	TF:M08996	0.00018425959825706564	3.734569880068597	3971	961	239	21846	ENSMUSG00000066705,ENSMUSG00000015542,ENSMUSG00000028957,ENSMUSG00000022822,ENSMUSG00000040265,ENSMUSG00000048058,ENSMUSG00000027474,ENSMUSG00000035150,ENSMUSG00000042225,ENSMUSG00000033768,ENSMUSG00000021047,ENSMUSG00000032350,ENSMUSG00000019907,ENSMUSG00000047139,ENSMUSG00000021069,ENSMUSG00000021779,ENSMUSG00000031785,ENSMUSG00000018417,ENSMUSG00000054871,ENSMUSG00000075229,ENSMUSG00000042851,…
TF	Factor: EGR-1; motif: NGCGKGGGCGKNN; match class: 0	TF:M08996_0	0.00018425959825706564	3.734569880068597	3971	961	239	21846	ENSMUSG00000066705,ENSMUSG00000015542,ENSMUSG00000028957,ENSMUSG00000022822,ENSMUSG00000040265,ENSMUSG00000048058,ENSMUSG00000027474,ENSMUSG00000035150,ENSMUSG00000042225,ENSMUSG00000033768,ENSMUSG00000021047,ENSMUSG00000032350,ENSMUSG00000019907,ENSMUSG00000047139,ENSMUSG00000021069,ENSMUSG00000021779,ENSMUSG00000031785,ENSMUSG00000018417,ENSMUSG00000054871,ENSMUSG00000075229,ENSMUSG00000042851,…
TF	Factor: Klf7; motif: NNNRCCMCGCCCNNNN	TF:M02773	0.00020771178622815687	3.6825388595139006	4199	961	250	21846	ENSMUSG00000015542,ENSMUSG00000028957,ENSMUSG00000030166,ENSMUSG00000026473,ENSMUSG00000001300,ENSMUSG00000040265,ENSMUSG00000021748,ENSMUSG00000010608,ENSMUSG00000024042,ENSMUSG00000021025,ENSMUSG00000033768,ENSMUSG00000031340,ENSMUSG00000031153,ENSMUSG00000032350,ENSMUSG00000038393,ENSMUSG00000059474,ENSMUSG00000022020,ENSMUSG00000026349,ENSMUSG00000067586,ENSMUSG00000031785,ENSMUSG00000018417,…
TF	Factor: Klf7; motif: NNNRCCMCGCCCNNNN; match class: 0	TF:M02773_0	0.00020771178622815687	3.6825388595139006	4199	961	250	21846	ENSMUSG00000015542,ENSMUSG00000028957,ENSMUSG00000030166,ENSMUSG00000026473,ENSMUSG00000001300,ENSMUSG00000040265,ENSMUSG00000021748,ENSMUSG00000010608,ENSMUSG00000024042,ENSMUSG00000021025,ENSMUSG00000033768,ENSMUSG00000031340,ENSMUSG00000031153,ENSMUSG00000032350,ENSMUSG00000038393,ENSMUSG00000059474,ENSMUSG00000022020,ENSMUSG00000026349,ENSMUSG00000067586,ENSMUSG00000031785,ENSMUSG00000018417,…
TF	Factor: AP2; motif: GCCYGSGGSN; match class: 1	TF:M08867_1	0.00021816072278357993	3.6612234362123726	2658	961	172	21846	ENSMUSG00000030671,ENSMUSG00000021495,ENSMUSG00000021765,ENSMUSG00000042225,ENSMUSG00000024042,ENSMUSG00000033768,ENSMUSG00000021047,ENSMUSG00000032350,ENSMUSG00000019907,ENSMUSG00000059474,ENSMUSG00000054871,ENSMUSG00000042851,ENSMUSG00000055436,ENSMUSG00000025964,ENSMUSG00000041846,ENSMUSG00000024381,ENSMUSG00000036995,ENSMUSG00000050148,ENSMUSG00000006262,ENSMUSG00000027978,ENSMUSG00000030287,…
TF	Factor: E2F; motif: TTTSGCGSG; match class: 1	TF:M00918_1	0.00028159098178515076	3.55038125799463	974	961	79	21846	ENSMUSG00000030697,ENSMUSG00000032017,ENSMUSG00000027959,ENSMUSG00000021765,ENSMUSG00000042225,ENSMUSG00000029439,ENSMUSG00000033768,ENSMUSG00000029405,ENSMUSG00000023015,ENSMUSG00000021047,ENSMUSG00000022020,ENSMUSG00000057098,ENSMUSG00000025810,ENSMUSG00000038930,ENSMUSG00000038773,ENSMUSG00000042210,ENSMUSG00000034525,ENSMUSG00000020385,ENSMUSG00000025816,ENSMUSG00000030844,ENSMUSG00000039735,…
TF	Factor: AP-2alpha; motif: GCCNNNRGS	TF:M00469	0.0002904911374005161	3.536867112969915	3254	961	202	21846	ENSMUSG00000030201,ENSMUSG00000031299,ENSMUSG00000030697,ENSMUSG00000030671,ENSMUSG00000022790,ENSMUSG00000021495,ENSMUSG00000032017,ENSMUSG00000022822,ENSMUSG00000021765,ENSMUSG00000042225,ENSMUSG00000029439,ENSMUSG00000054434,ENSMUSG00000033768,ENSMUSG00000029405,ENSMUSG00000041730,ENSMUSG00000019966,ENSMUSG00000019907,ENSMUSG00000047139,ENSMUSG00000038393,ENSMUSG00000020154,ENSMUSG00000059474,…
TF	Factor: AP-2alpha; motif: GCCNNNRGS; match class: 0	TF:M00469_0	0.0002904911374005161	3.536867112969915	3254	961	202	21846	ENSMUSG00000030201,ENSMUSG00000031299,ENSMUSG00000030697,ENSMUSG00000030671,ENSMUSG00000022790,ENSMUSG00000021495,ENSMUSG00000032017,ENSMUSG00000022822,ENSMUSG00000021765,ENSMUSG00000042225,ENSMUSG00000029439,ENSMUSG00000054434,ENSMUSG00000033768,ENSMUSG00000029405,ENSMUSG00000041730,ENSMUSG00000019966,ENSMUSG00000019907,ENSMUSG00000047139,ENSMUSG00000038393,ENSMUSG00000020154,ENSMUSG00000059474,…
TF	Factor: BTEB2; motif: RGGGNGKGGN; match class: 1	TF:M07277_1	0.0002949729983822941	3.5302177372092287	3117	961	195	21846	ENSMUSG00000025153,ENSMUSG00000021495,ENSMUSG00000015542,ENSMUSG00000035150,ENSMUSG00000024042,ENSMUSG00000021025,ENSMUSG00000033768,ENSMUSG00000031340,ENSMUSG00000039218,ENSMUSG00000032350,ENSMUSG00000019907,ENSMUSG00000047139,ENSMUSG00000059474,ENSMUSG00000026349,ENSMUSG00000054871,ENSMUSG00000060860,ENSMUSG00000042851,ENSMUSG00000039509,ENSMUSG00000044820,ENSMUSG00000020859,ENSMUSG00000032418,…
TF	Factor: Egr-2; motif: GCGTGGGCGG; match class: 1	TF:M05494_1	0.0003652743991058558	3.4373807650086508	2775	961	177	21846	ENSMUSG00000025153,ENSMUSG00000030201,ENSMUSG00000028957,ENSMUSG00000040265,ENSMUSG00000048058,ENSMUSG00000021765,ENSMUSG00000024042,ENSMUSG00000021047,ENSMUSG00000027620,ENSMUSG00000040268,ENSMUSG00000032350,ENSMUSG00000021069,ENSMUSG00000059474,ENSMUSG00000021779,ENSMUSG00000018417,ENSMUSG00000054871,ENSMUSG00000075229,ENSMUSG00000042851,ENSMUSG00000039509,ENSMUSG00000054263,ENSMUSG00000020859,…
TF	Factor: AP-2alpha; motif: NGCCYSNNGSN; match class: 1	TF:M01857_1	0.0003763121982755984	3.424451703662815	2184	961	146	21846	ENSMUSG00000025153,ENSMUSG00000031299,ENSMUSG00000021495,ENSMUSG00000022822,ENSMUSG00000021765,ENSMUSG00000042225,ENSMUSG00000024042,ENSMUSG00000033768,ENSMUSG00000039218,ENSMUSG00000021047,ENSMUSG00000032350,ENSMUSG00000019907,ENSMUSG00000047139,ENSMUSG00000029629,ENSMUSG00000060860,ENSMUSG00000042851,ENSMUSG00000054263,ENSMUSG00000020859,ENSMUSG00000032418,ENSMUSG00000030826,ENSMUSG00000041846,…
TF	Factor: Egr-1; motif: NNGCGKGGGCGGGG; match class: 0	TF:M10213_0	0.0003999802070174709	3.3979614991614753	4394	961	258	21846	ENSMUSG00000025153,ENSMUSG00000027318,ENSMUSG00000030671,ENSMUSG00000021495,ENSMUSG00000015542,ENSMUSG00000042249,ENSMUSG00000035150,ENSMUSG00000024042,ENSMUSG00000021025,ENSMUSG00000033768,ENSMUSG00000023015,ENSMUSG00000032350,ENSMUSG00000047139,ENSMUSG00000022020,ENSMUSG00000026349,ENSMUSG00000030313,ENSMUSG00000021779,ENSMUSG00000018417,ENSMUSG00000060860,ENSMUSG00000042851,ENSMUSG00000066258,…
TF	Factor: Egr-1; motif: NNGCGKGGGCGGGG	TF:M10213	0.0003999802070174709	3.3979614991614753	4394	961	258	21846	ENSMUSG00000025153,ENSMUSG00000027318,ENSMUSG00000030671,ENSMUSG00000021495,ENSMUSG00000015542,ENSMUSG00000042249,ENSMUSG00000035150,ENSMUSG00000024042,ENSMUSG00000021025,ENSMUSG00000033768,ENSMUSG00000023015,ENSMUSG00000032350,ENSMUSG00000047139,ENSMUSG00000022020,ENSMUSG00000026349,ENSMUSG00000030313,ENSMUSG00000021779,ENSMUSG00000018417,ENSMUSG00000060860,ENSMUSG00000042851,ENSMUSG00000066258,…
TF	Factor: Pax-3; motif: NNNNNNCGTCACGSTYNNNNN; match class: 1	TF:M00327_1	0.00044752213332369676	3.349185480699708	6173	961	343	21846	ENSMUSG00000030697,ENSMUSG00000066705,ENSMUSG00000030671,ENSMUSG00000022790,ENSMUSG00000109764,ENSMUSG00000021495,ENSMUSG00000028957,ENSMUSG00000027959,ENSMUSG00000022822,ENSMUSG00000026473,ENSMUSG00000042249,ENSMUSG00000040265,ENSMUSG00000008734,ENSMUSG00000035545,ENSMUSG00000036572,ENSMUSG00000048058,ENSMUSG00000045132,ENSMUSG00000021748,ENSMUSG00000054434,ENSMUSG00000033768,ENSMUSG00000041730,…
TF	Factor: Tfap2a; motif: NGCCYSAGGCN; match class: 1	TF:M04156_1	0.00046875753185207197	3.3290517410977944	5626	961	317	21846	ENSMUSG00000021250,ENSMUSG00000025153,ENSMUSG00000027318,ENSMUSG00000031299,ENSMUSG00000055254,ENSMUSG00000021495,ENSMUSG00000026473,ENSMUSG00000008734,ENSMUSG00000036572,ENSMUSG00000010608,ENSMUSG00000042225,ENSMUSG00000024042,ENSMUSG00000020917,ENSMUSG00000054434,ENSMUSG00000033768,ENSMUSG00000039218,ENSMUSG00000041730,ENSMUSG00000019966,ENSMUSG00000034614,ENSMUSG00000032350,ENSMUSG00000022583,…
TF	Factor: Pax-3; motif: TCGTCACRCTTHM	TF:M00360	0.0005699639474548575	3.2441526143566337	12916	961	643	21846	ENSMUSG00000025153,ENSMUSG00000050069,ENSMUSG00000030201,ENSMUSG00000031299,ENSMUSG00000030711,ENSMUSG00000068614,ENSMUSG00000020250,ENSMUSG00000030697,ENSMUSG00000066705,ENSMUSG00000018395,ENSMUSG00000022790,ENSMUSG00000021495,ENSMUSG00000064360,ENSMUSG00000015542,ENSMUSG00000028957,ENSMUSG00000032017,ENSMUSG00000027959,ENSMUSG00000030166,ENSMUSG00000026473,ENSMUSG00000001300,ENSMUSG00000008734,…
TF	Factor: Pax-3; motif: TCGTCACRCTTHM; match class: 0	TF:M00360_0	0.0005699639474548575	3.2441526143566337	12916	961	643	21846	ENSMUSG00000025153,ENSMUSG00000050069,ENSMUSG00000030201,ENSMUSG00000031299,ENSMUSG00000030711,ENSMUSG00000068614,ENSMUSG00000020250,ENSMUSG00000030697,ENSMUSG00000066705,ENSMUSG00000018395,ENSMUSG00000022790,ENSMUSG00000021495,ENSMUSG00000064360,ENSMUSG00000015542,ENSMUSG00000028957,ENSMUSG00000032017,ENSMUSG00000027959,ENSMUSG00000030166,ENSMUSG00000026473,ENSMUSG00000001300,ENSMUSG00000008734,…
TF	Factor: Egr1; motif: NCCGCCCCCGCANN; match class: 1	TF:M02744_1	0.0007277891466409192	3.1379944252393477	667	961	59	21846	ENSMUSG00000030697,ENSMUSG00000032350,ENSMUSG00000021779,ENSMUSG00000060860,ENSMUSG00000054263,ENSMUSG00000032418,ENSMUSG00000038692,ENSMUSG00000025372,ENSMUSG00000044098,ENSMUSG00000078202,ENSMUSG00000025816,ENSMUSG00000000708,ENSMUSG00000068284,ENSMUSG00000028771,ENSMUSG00000030124,ENSMUSG00000030126,ENSMUSG00000033256,ENSMUSG00000006599,ENSMUSG00000019338,ENSMUSG00000032750,ENSMUSG00000032624,…
TF	Factor: Zic3; motif: NMCCCCCGGGGGGGN	TF:M02837	0.0007837867096025179	3.105802104975325	3298	961	202	21846	ENSMUSG00000030697,ENSMUSG00000030671,ENSMUSG00000022790,ENSMUSG00000021495,ENSMUSG00000032017,ENSMUSG00000022822,ENSMUSG00000026473,ENSMUSG00000021765,ENSMUSG00000021025,ENSMUSG00000041730,ENSMUSG00000019966,ENSMUSG00000004814,ENSMUSG00000019907,ENSMUSG00000038393,ENSMUSG00000020154,ENSMUSG00000021069,ENSMUSG00000059474,ENSMUSG00000022020,ENSMUSG00000021779,ENSMUSG00000029629,ENSMUSG00000060860,…
TF	Factor: Zic3; motif: NMCCCCCGGGGGGGN; match class: 0	TF:M02837_0	0.0007837867096025179	3.105802104975325	3298	961	202	21846	ENSMUSG00000030697,ENSMUSG00000030671,ENSMUSG00000022790,ENSMUSG00000021495,ENSMUSG00000032017,ENSMUSG00000022822,ENSMUSG00000026473,ENSMUSG00000021765,ENSMUSG00000021025,ENSMUSG00000041730,ENSMUSG00000019966,ENSMUSG00000004814,ENSMUSG00000019907,ENSMUSG00000038393,ENSMUSG00000020154,ENSMUSG00000021069,ENSMUSG00000059474,ENSMUSG00000022020,ENSMUSG00000021779,ENSMUSG00000029629,ENSMUSG00000060860,…
TF	Factor: Egr-3; motif: NTGCGTGGGCGK; match class: 1	TF:M00245_1	0.0008362552595932028	3.077661137738175	1655	961	116	21846	ENSMUSG00000066705,ENSMUSG00000015542,ENSMUSG00000042249,ENSMUSG00000048058,ENSMUSG00000021765,ENSMUSG00000024042,ENSMUSG00000039218,ENSMUSG00000021047,ENSMUSG00000047139,ENSMUSG00000021069,ENSMUSG00000021779,ENSMUSG00000054871,ENSMUSG00000075229,ENSMUSG00000039509,ENSMUSG00000036452,ENSMUSG00000024381,ENSMUSG00000032621,ENSMUSG00000025372,ENSMUSG00000041354,ENSMUSG00000030287,ENSMUSG00000032727,…
TF	Factor: SAP-1a; motif: NRRCCGGAAGYRN; match class: 0	TF:M10220_0	0.0009065552858980982	3.042605705491997	9138	961	477	21846	ENSMUSG00000025153,ENSMUSG00000031299,ENSMUSG00000068614,ENSMUSG00000094686,ENSMUSG00000030697,ENSMUSG00000066705,ENSMUSG00000018395,ENSMUSG00000015542,ENSMUSG00000032017,ENSMUSG00000027959,ENSMUSG00000030166,ENSMUSG00000022822,ENSMUSG00000026473,ENSMUSG00000042249,ENSMUSG00000008734,ENSMUSG00000035545,ENSMUSG00000021748,ENSMUSG00000010608,ENSMUSG00000027474,ENSMUSG00000035150,ENSMUSG00000042225,…
TF	Factor: SAP-1a; motif: NRRCCGGAAGYRN	TF:M10220	0.0009065552858980982	3.042605705491997	9138	961	477	21846	ENSMUSG00000025153,ENSMUSG00000031299,ENSMUSG00000068614,ENSMUSG00000094686,ENSMUSG00000030697,ENSMUSG00000066705,ENSMUSG00000018395,ENSMUSG00000015542,ENSMUSG00000032017,ENSMUSG00000027959,ENSMUSG00000030166,ENSMUSG00000022822,ENSMUSG00000026473,ENSMUSG00000042249,ENSMUSG00000008734,ENSMUSG00000035545,ENSMUSG00000021748,ENSMUSG00000010608,ENSMUSG00000027474,ENSMUSG00000035150,ENSMUSG00000042225,…
TF	Factor: c-Ets-1; motif: NNNRCCGGAWRYNNNN	TF:M01078	0.0009707151997339038	3.0129081700164684	7315	961	394	21846	ENSMUSG00000025153,ENSMUSG00000027318,ENSMUSG00000068614,ENSMUSG00000094686,ENSMUSG00000020250,ENSMUSG00000030697,ENSMUSG00000030671,ENSMUSG00000018395,ENSMUSG00000021495,ENSMUSG00000028957,ENSMUSG00000022822,ENSMUSG00000026473,ENSMUSG00000035545,ENSMUSG00000021748,ENSMUSG00000027474,ENSMUSG00000042225,ENSMUSG00000029439,ENSMUSG00000031340,ENSMUSG00000031153,ENSMUSG00000038393,ENSMUSG00000020154,…
TF	Factor: c-Ets-1; motif: NNNRCCGGAWRYNNNN; match class: 0	TF:M01078_0	0.0009707151997339038	3.0129081700164684	7315	961	394	21846	ENSMUSG00000025153,ENSMUSG00000027318,ENSMUSG00000068614,ENSMUSG00000094686,ENSMUSG00000020250,ENSMUSG00000030697,ENSMUSG00000030671,ENSMUSG00000018395,ENSMUSG00000021495,ENSMUSG00000028957,ENSMUSG00000022822,ENSMUSG00000026473,ENSMUSG00000035545,ENSMUSG00000021748,ENSMUSG00000027474,ENSMUSG00000042225,ENSMUSG00000029439,ENSMUSG00000031340,ENSMUSG00000031153,ENSMUSG00000038393,ENSMUSG00000020154,…
TF	Factor: ELF4; motif: CCCGGAARTN; match class: 0	TF:M01979_0	0.0009724443961441531	3.012135222020919	7185	961	388	21846	ENSMUSG00000025153,ENSMUSG00000027318,ENSMUSG00000094686,ENSMUSG00000020250,ENSMUSG00000030697,ENSMUSG00000018395,ENSMUSG00000021495,ENSMUSG00000064360,ENSMUSG00000015542,ENSMUSG00000032017,ENSMUSG00000027959,ENSMUSG00000042249,ENSMUSG00000035545,ENSMUSG00000060336,ENSMUSG00000021748,ENSMUSG00000010608,ENSMUSG00000027474,ENSMUSG00000042225,ENSMUSG00000029439,ENSMUSG00000033768,ENSMUSG00000029405,…
TF	Factor: ELF4; motif: CCCGGAARTN	TF:M01979	0.0009724443961441531	3.012135222020919	7185	961	388	21846	ENSMUSG00000025153,ENSMUSG00000027318,ENSMUSG00000094686,ENSMUSG00000020250,ENSMUSG00000030697,ENSMUSG00000018395,ENSMUSG00000021495,ENSMUSG00000064360,ENSMUSG00000015542,ENSMUSG00000032017,ENSMUSG00000027959,ENSMUSG00000042249,ENSMUSG00000035545,ENSMUSG00000060336,ENSMUSG00000021748,ENSMUSG00000010608,ENSMUSG00000027474,ENSMUSG00000042225,ENSMUSG00000029439,ENSMUSG00000033768,ENSMUSG00000029405,…
TF	Factor: Egr-1; motif: NNGCGKGGGCGGGG; match class: 1	TF:M10213_1	0.0010728748071475171	2.9694509525327546	1162	961	88	21846	ENSMUSG00000021025,ENSMUSG00000032350,ENSMUSG00000047139,ENSMUSG00000021779,ENSMUSG00000032418,ENSMUSG00000038692,ENSMUSG00000025372,ENSMUSG00000027978,ENSMUSG00000044098,ENSMUSG00000078202,ENSMUSG00000045248,ENSMUSG00000059003,ENSMUSG00000037395,ENSMUSG00000061665,ENSMUSG00000037331,ENSMUSG00000037032,ENSMUSG00000068284,ENSMUSG00000039735,ENSMUSG00000071064,ENSMUSG00000028771,ENSMUSG00000039701,…
TF	Factor: WT1; motif: NGCGGGGGGGTSMMCYN; match class: 1	TF:M05599_1	0.00109049266710843	2.962377250438378	1682	961	117	21846	ENSMUSG00000021250,ENSMUSG00000030697,ENSMUSG00000048058,ENSMUSG00000042225,ENSMUSG00000029405,ENSMUSG00000034614,ENSMUSG00000047139,ENSMUSG00000021779,ENSMUSG00000018417,ENSMUSG00000032580,ENSMUSG00000054263,ENSMUSG00000020859,ENSMUSG00000031872,ENSMUSG00000030275,ENSMUSG00000042625,ENSMUSG00000038773,ENSMUSG00000005514,ENSMUSG00000032727,ENSMUSG00000045248,ENSMUSG00000024420,ENSMUSG00000034610,…
TF	Factor: Sp5; motif: RNGGRGGNGGRGNNGGGGGAGGRG	TF:M10376	0.0010908666128239609	2.962228350104654	4858	961	278	21846	ENSMUSG00000021250,ENSMUSG00000030201,ENSMUSG00000027318,ENSMUSG00000066705,ENSMUSG00000032017,ENSMUSG00000042249,ENSMUSG00000021765,ENSMUSG00000010608,ENSMUSG00000035150,ENSMUSG00000024042,ENSMUSG00000021025,ENSMUSG00000023015,ENSMUSG00000031340,ENSMUSG00000039218,ENSMUSG00000034614,ENSMUSG00000032350,ENSMUSG00000047139,ENSMUSG00000020154,ENSMUSG00000009633,ENSMUSG00000045608,ENSMUSG00000021779,…
TF	Factor: Sp5; motif: RNGGRGGNGGRGNNGGGGGAGGRG; match class: 0	TF:M10376_0	0.0010908666128239609	2.962228350104654	4858	961	278	21846	ENSMUSG00000021250,ENSMUSG00000030201,ENSMUSG00000027318,ENSMUSG00000066705,ENSMUSG00000032017,ENSMUSG00000042249,ENSMUSG00000021765,ENSMUSG00000010608,ENSMUSG00000035150,ENSMUSG00000024042,ENSMUSG00000021025,ENSMUSG00000023015,ENSMUSG00000031340,ENSMUSG00000039218,ENSMUSG00000034614,ENSMUSG00000032350,ENSMUSG00000047139,ENSMUSG00000020154,ENSMUSG00000009633,ENSMUSG00000045608,ENSMUSG00000021779,…
TF	Factor: SP100; motif: NNCGTCGNNTAAWNN; match class: 1	TF:M02913_1	0.0011979216889818115	2.9215715718922053	3060	961	189	21846	ENSMUSG00000030201,ENSMUSG00000035545,ENSMUSG00000010608,ENSMUSG00000024042,ENSMUSG00000029439,ENSMUSG00000022419,ENSMUSG00000054434,ENSMUSG00000033768,ENSMUSG00000031340,ENSMUSG00000027620,ENSMUSG00000019907,ENSMUSG00000030313,ENSMUSG00000054871,ENSMUSG00000075229,ENSMUSG00000042851,ENSMUSG00000044820,ENSMUSG00000028248,ENSMUSG00000036452,ENSMUSG00000022999,ENSMUSG00000026235,ENSMUSG00000024045,…
TF	Factor: ATF2; motif: VGTGACGTMACN	TF:M00179	0.0012649592870238153	2.897923452120919	6021	961	333	21846	ENSMUSG00000021250,ENSMUSG00000030201,ENSMUSG00000030711,ENSMUSG00000068614,ENSMUSG00000051022,ENSMUSG00000015542,ENSMUSG00000045954,ENSMUSG00000032017,ENSMUSG00000027959,ENSMUSG00000042249,ENSMUSG00000008734,ENSMUSG00000035545,ENSMUSG00000021748,ENSMUSG00000021765,ENSMUSG00000024042,ENSMUSG00000029439,ENSMUSG00000054434,ENSMUSG00000029405,ENSMUSG00000023015,ENSMUSG00000039218,ENSMUSG00000021047,…
TF	Factor: ATF2; motif: VGTGACGTMACN; match class: 0	TF:M00179_0	0.0012649592870238153	2.897923452120919	6021	961	333	21846	ENSMUSG00000021250,ENSMUSG00000030201,ENSMUSG00000030711,ENSMUSG00000068614,ENSMUSG00000051022,ENSMUSG00000015542,ENSMUSG00000045954,ENSMUSG00000032017,ENSMUSG00000027959,ENSMUSG00000042249,ENSMUSG00000008734,ENSMUSG00000035545,ENSMUSG00000021748,ENSMUSG00000021765,ENSMUSG00000024042,ENSMUSG00000029439,ENSMUSG00000054434,ENSMUSG00000029405,ENSMUSG00000023015,ENSMUSG00000039218,ENSMUSG00000021047,…
TF	Factor: Klf17; motif: NGGGCGG; match class: 1	TF:M05407_1	0.0014119305762158695	2.850186656759843	1709	961	118	21846	ENSMUSG00000025153,ENSMUSG00000018395,ENSMUSG00000033768,ENSMUSG00000039218,ENSMUSG00000026442,ENSMUSG00000066058,ENSMUSG00000047139,ENSMUSG00000021779,ENSMUSG00000060860,ENSMUSG00000039509,ENSMUSG00000022999,ENSMUSG00000024045,ENSMUSG00000015134,ENSMUSG00000024381,ENSMUSG00000042105,ENSMUSG00000025372,ENSMUSG00000042099,ENSMUSG00000038773,ENSMUSG00000041354,ENSMUSG00000005514,ENSMUSG00000030287,…
TF	Factor: Fli-1; motif: GNNRCCGGAAGYGS	TF:M10234	0.0021203330653868312	2.673595914024923	6479	961	353	21846	ENSMUSG00000021250,ENSMUSG00000031299,ENSMUSG00000030697,ENSMUSG00000018395,ENSMUSG00000021495,ENSMUSG00000015542,ENSMUSG00000032017,ENSMUSG00000026473,ENSMUSG00000042249,ENSMUSG00000008734,ENSMUSG00000035545,ENSMUSG00000042225,ENSMUSG00000029439,ENSMUSG00000031340,ENSMUSG00000021047,ENSMUSG00000019966,ENSMUSG00000019907,ENSMUSG00000020154,ENSMUSG00000045608,ENSMUSG00000059474,ENSMUSG00000022020,…
TF	Factor: Fli-1; motif: GNNRCCGGAAGYGS; match class: 0	TF:M10234_0	0.0021203330653868312	2.673595914024923	6479	961	353	21846	ENSMUSG00000021250,ENSMUSG00000031299,ENSMUSG00000030697,ENSMUSG00000018395,ENSMUSG00000021495,ENSMUSG00000015542,ENSMUSG00000032017,ENSMUSG00000026473,ENSMUSG00000042249,ENSMUSG00000008734,ENSMUSG00000035545,ENSMUSG00000042225,ENSMUSG00000029439,ENSMUSG00000031340,ENSMUSG00000021047,ENSMUSG00000019966,ENSMUSG00000019907,ENSMUSG00000020154,ENSMUSG00000045608,ENSMUSG00000059474,ENSMUSG00000022020,…
TF	Factor: AP-2; motif: GSCCSCRGGCNRNRNN; match class: 1	TF:M00800_1	0.0021262562653655095	2.6723843936570186	2345	961	151	21846	ENSMUSG00000025153,ENSMUSG00000030201,ENSMUSG00000030671,ENSMUSG00000018395,ENSMUSG00000032017,ENSMUSG00000001300,ENSMUSG00000021748,ENSMUSG00000024042,ENSMUSG00000021047,ENSMUSG00000019966,ENSMUSG00000032350,ENSMUSG00000022490,ENSMUSG00000018417,ENSMUSG00000054871,ENSMUSG00000042851,ENSMUSG00000039509,ENSMUSG00000044820,ENSMUSG00000020859,ENSMUSG00000025964,ENSMUSG00000051243,ENSMUSG00000078485,…
TF	Factor: CREB,; motif: NTGACGTNA	TF:M00981	0.002146725188601713	2.668223547884527	8131	961	429	21846	ENSMUSG00000021250,ENSMUSG00000030201,ENSMUSG00000030711,ENSMUSG00000068614,ENSMUSG00000020250,ENSMUSG00000051022,ENSMUSG00000030697,ENSMUSG00000030671,ENSMUSG00000039167,ENSMUSG00000015542,ENSMUSG00000045954,ENSMUSG00000028957,ENSMUSG00000032017,ENSMUSG00000027959,ENSMUSG00000030166,ENSMUSG00000042249,ENSMUSG00000008734,ENSMUSG00000035545,ENSMUSG00000021748,ENSMUSG00000021765,ENSMUSG00000024042,…
TF	Factor: CREB,; motif: NTGACGTNA; match class: 0	TF:M00981_0	0.002146725188601713	2.668223547884527	8131	961	429	21846	ENSMUSG00000021250,ENSMUSG00000030201,ENSMUSG00000030711,ENSMUSG00000068614,ENSMUSG00000020250,ENSMUSG00000051022,ENSMUSG00000030697,ENSMUSG00000030671,ENSMUSG00000039167,ENSMUSG00000015542,ENSMUSG00000045954,ENSMUSG00000028957,ENSMUSG00000032017,ENSMUSG00000027959,ENSMUSG00000030166,ENSMUSG00000042249,ENSMUSG00000008734,ENSMUSG00000035545,ENSMUSG00000021748,ENSMUSG00000021765,ENSMUSG00000024042,…
TF	Factor: E2F-4; motif: GNNGGCGGGAAN; match class: 1	TF:M09682_1	0.002267190547117246	2.6445119778514563	1633	961	113	21846	ENSMUSG00000066705,ENSMUSG00000021495,ENSMUSG00000028957,ENSMUSG00000036572,ENSMUSG00000033768,ENSMUSG00000019907,ENSMUSG00000054871,ENSMUSG00000022999,ENSMUSG00000041846,ENSMUSG00000042105,ENSMUSG00000078485,ENSMUSG00000041354,ENSMUSG00000005514,ENSMUSG00000032727,ENSMUSG00000052707,ENSMUSG00000034610,ENSMUSG00000037395,ENSMUSG00000038970,ENSMUSG00000019971,ENSMUSG00000030751,ENSMUSG00000068284,…
TF	Factor: Zfx; motif: SNSCAGGCCKCGSCSS; match class: 0	TF:M01593_0	0.002274001615414575	2.643209231132283	2657	961	167	21846	ENSMUSG00000025153,ENSMUSG00000055254,ENSMUSG00000030671,ENSMUSG00000040265,ENSMUSG00000048058,ENSMUSG00000024042,ENSMUSG00000021025,ENSMUSG00000022419,ENSMUSG00000033768,ENSMUSG00000039218,ENSMUSG00000027620,ENSMUSG00000066058,ENSMUSG00000019907,ENSMUSG00000021069,ENSMUSG00000059474,ENSMUSG00000026349,ENSMUSG00000053898,ENSMUSG00000055436,ENSMUSG00000054263,ENSMUSG00000044820,ENSMUSG00000020859,…
TF	Factor: Zfx; motif: SNSCAGGCCKCGSCSS	TF:M01593	0.002274001615414575	2.643209231132283	2657	961	167	21846	ENSMUSG00000025153,ENSMUSG00000055254,ENSMUSG00000030671,ENSMUSG00000040265,ENSMUSG00000048058,ENSMUSG00000024042,ENSMUSG00000021025,ENSMUSG00000022419,ENSMUSG00000033768,ENSMUSG00000039218,ENSMUSG00000027620,ENSMUSG00000066058,ENSMUSG00000019907,ENSMUSG00000021069,ENSMUSG00000059474,ENSMUSG00000026349,ENSMUSG00000053898,ENSMUSG00000055436,ENSMUSG00000054263,ENSMUSG00000044820,ENSMUSG00000020859,…
TF	Factor: CREB; motif: NSTGACGTAANN	TF:M00177	0.0025657257598275134	2.590789765481946	5072	961	286	21846	ENSMUSG00000021250,ENSMUSG00000031299,ENSMUSG00000030711,ENSMUSG00000068614,ENSMUSG00000030697,ENSMUSG00000066705,ENSMUSG00000039167,ENSMUSG00000045954,ENSMUSG00000032017,ENSMUSG00000042249,ENSMUSG00000035545,ENSMUSG00000021748,ENSMUSG00000024042,ENSMUSG00000029439,ENSMUSG00000054434,ENSMUSG00000029405,ENSMUSG00000031340,ENSMUSG00000039218,ENSMUSG00000041730,ENSMUSG00000031153,ENSMUSG00000019907,…
TF	Factor: CREB; motif: NSTGACGTAANN; match class: 0	TF:M00177_0	0.0025657257598275134	2.590789765481946	5072	961	286	21846	ENSMUSG00000021250,ENSMUSG00000031299,ENSMUSG00000030711,ENSMUSG00000068614,ENSMUSG00000030697,ENSMUSG00000066705,ENSMUSG00000039167,ENSMUSG00000045954,ENSMUSG00000032017,ENSMUSG00000042249,ENSMUSG00000035545,ENSMUSG00000021748,ENSMUSG00000024042,ENSMUSG00000029439,ENSMUSG00000054434,ENSMUSG00000029405,ENSMUSG00000031340,ENSMUSG00000039218,ENSMUSG00000041730,ENSMUSG00000031153,ENSMUSG00000019907,…
TF	Factor: Zic2; motif: NMCCCCCGGGGGGGN; match class: 1	TF:M02836_1	0.002618105202555009	2.5820129063065926	2469	961	157	21846	ENSMUSG00000030697,ENSMUSG00000030671,ENSMUSG00000032017,ENSMUSG00000021025,ENSMUSG00000041730,ENSMUSG00000019966,ENSMUSG00000004814,ENSMUSG00000038393,ENSMUSG00000021069,ENSMUSG00000059474,ENSMUSG00000022020,ENSMUSG00000021779,ENSMUSG00000029629,ENSMUSG00000060860,ENSMUSG00000028248,ENSMUSG00000032418,ENSMUSG00000022999,ENSMUSG00000024381,ENSMUSG00000042286,ENSMUSG00000030275,ENSMUSG00000006373,…
TF	Factor: TCFAP2B; motif: NTWGCCKSMGGCRNN	TF:M02924	0.0027501963177974653	2.5606363037359157	4474	961	257	21846	ENSMUSG00000025153,ENSMUSG00000027318,ENSMUSG00000055254,ENSMUSG00000030671,ENSMUSG00000021495,ENSMUSG00000030166,ENSMUSG00000022822,ENSMUSG00000035545,ENSMUSG00000036572,ENSMUSG00000021765,ENSMUSG00000010608,ENSMUSG00000020917,ENSMUSG00000029439,ENSMUSG00000033768,ENSMUSG00000029405,ENSMUSG00000039218,ENSMUSG00000041730,ENSMUSG00000019966,ENSMUSG00000034614,ENSMUSG00000026442,ENSMUSG00000064351,…
TF	Factor: TCFAP2B; motif: NTWGCCKSMGGCRNN; match class: 0	TF:M02924_0	0.0027501963177974653	2.5606363037359157	4474	961	257	21846	ENSMUSG00000025153,ENSMUSG00000027318,ENSMUSG00000055254,ENSMUSG00000030671,ENSMUSG00000021495,ENSMUSG00000030166,ENSMUSG00000022822,ENSMUSG00000035545,ENSMUSG00000036572,ENSMUSG00000021765,ENSMUSG00000010608,ENSMUSG00000020917,ENSMUSG00000029439,ENSMUSG00000033768,ENSMUSG00000029405,ENSMUSG00000039218,ENSMUSG00000041730,ENSMUSG00000019966,ENSMUSG00000034614,ENSMUSG00000026442,ENSMUSG00000064351,…
TF	Factor: KLF3; motif: NNNNNNGGGCGGGGCNNGN; match class: 1	TF:M10278_1	0.002909829080130613	2.5361325202017757	3140	961	191	21846	ENSMUSG00000018395,ENSMUSG00000028957,ENSMUSG00000021748,ENSMUSG00000024042,ENSMUSG00000021025,ENSMUSG00000033768,ENSMUSG00000031340,ENSMUSG00000032350,ENSMUSG00000059474,ENSMUSG00000026349,ENSMUSG00000054871,ENSMUSG00000042851,ENSMUSG00000054263,ENSMUSG00000044820,ENSMUSG00000020859,ENSMUSG00000032418,ENSMUSG00000008206,ENSMUSG00000026235,ENSMUSG00000041846,ENSMUSG00000042105,ENSMUSG00000025372,…
TF	Factor: AP-2alphaA; motif: ANMGCCTNAGGCKNT	TF:M01047	0.0030748011007378615	2.5121829721310993	7957	961	420	21846	ENSMUSG00000021250,ENSMUSG00000025153,ENSMUSG00000027318,ENSMUSG00000031299,ENSMUSG00000055254,ENSMUSG00000039167,ENSMUSG00000018395,ENSMUSG00000021495,ENSMUSG00000032017,ENSMUSG00000030166,ENSMUSG00000022822,ENSMUSG00000026473,ENSMUSG00000008734,ENSMUSG00000035545,ENSMUSG00000036572,ENSMUSG00000021765,ENSMUSG00000010608,ENSMUSG00000042225,ENSMUSG00000024042,ENSMUSG00000020917,ENSMUSG00000054434,…
TF	Factor: AP-2alphaA; motif: ANMGCCTNAGGCKNT; match class: 0	TF:M01047_0	0.0030748011007378615	2.5121829721310993	7957	961	420	21846	ENSMUSG00000021250,ENSMUSG00000025153,ENSMUSG00000027318,ENSMUSG00000031299,ENSMUSG00000055254,ENSMUSG00000039167,ENSMUSG00000018395,ENSMUSG00000021495,ENSMUSG00000032017,ENSMUSG00000030166,ENSMUSG00000022822,ENSMUSG00000026473,ENSMUSG00000008734,ENSMUSG00000035545,ENSMUSG00000036572,ENSMUSG00000021765,ENSMUSG00000010608,ENSMUSG00000042225,ENSMUSG00000024042,ENSMUSG00000020917,ENSMUSG00000054434,…
TF	Factor: AP-2alphaA; motif: ANMGCCTNAGGCKNT; match class: 1	TF:M01047_1	0.0030748011007378615	2.5121829721310993	7957	961	420	21846	ENSMUSG00000021250,ENSMUSG00000025153,ENSMUSG00000027318,ENSMUSG00000031299,ENSMUSG00000055254,ENSMUSG00000039167,ENSMUSG00000018395,ENSMUSG00000021495,ENSMUSG00000032017,ENSMUSG00000030166,ENSMUSG00000022822,ENSMUSG00000026473,ENSMUSG00000008734,ENSMUSG00000035545,ENSMUSG00000036572,ENSMUSG00000021765,ENSMUSG00000010608,ENSMUSG00000042225,ENSMUSG00000024042,ENSMUSG00000020917,ENSMUSG00000054434,…
TF	Factor: CREB; motif: NSTGACGTMANN; match class: 0	TF:M00178_0	0.003128942712251865	2.504602388269804	5188	961	291	21846	ENSMUSG00000021250,ENSMUSG00000030711,ENSMUSG00000068614,ENSMUSG00000051022,ENSMUSG00000015542,ENSMUSG00000045954,ENSMUSG00000028957,ENSMUSG00000032017,ENSMUSG00000042249,ENSMUSG00000035545,ENSMUSG00000021748,ENSMUSG00000021765,ENSMUSG00000024042,ENSMUSG00000029439,ENSMUSG00000054434,ENSMUSG00000029405,ENSMUSG00000039218,ENSMUSG00000021047,ENSMUSG00000031153,ENSMUSG00000064367,ENSMUSG00000047139,…
TF	Factor: CREB; motif: NSTGACGTMANN	TF:M00178	0.003128942712251865	2.504602388269804	5188	961	291	21846	ENSMUSG00000021250,ENSMUSG00000030711,ENSMUSG00000068614,ENSMUSG00000051022,ENSMUSG00000015542,ENSMUSG00000045954,ENSMUSG00000028957,ENSMUSG00000032017,ENSMUSG00000042249,ENSMUSG00000035545,ENSMUSG00000021748,ENSMUSG00000021765,ENSMUSG00000024042,ENSMUSG00000029439,ENSMUSG00000054434,ENSMUSG00000029405,ENSMUSG00000039218,ENSMUSG00000021047,ENSMUSG00000031153,ENSMUSG00000064367,ENSMUSG00000047139,…
TF	Factor: LKLF; motif: CNCCACCCS	TF:M08819	0.0031689419876896993	2.4990857111589757	5800	961	320	21846	ENSMUSG00000025153,ENSMUSG00000030201,ENSMUSG00000031299,ENSMUSG00000068614,ENSMUSG00000066705,ENSMUSG00000015542,ENSMUSG00000026473,ENSMUSG00000001300,ENSMUSG00000040265,ENSMUSG00000035545,ENSMUSG00000021765,ENSMUSG00000010608,ENSMUSG00000027474,ENSMUSG00000032492,ENSMUSG00000024042,ENSMUSG00000021025,ENSMUSG00000031340,ENSMUSG00000039218,ENSMUSG00000027620,ENSMUSG00000034614,ENSMUSG00000047139,…
TF	Factor: LKLF; motif: CNCCACCCS; match class: 0	TF:M08819_0	0.0031689419876896993	2.4990857111589757	5800	961	320	21846	ENSMUSG00000025153,ENSMUSG00000030201,ENSMUSG00000031299,ENSMUSG00000068614,ENSMUSG00000066705,ENSMUSG00000015542,ENSMUSG00000026473,ENSMUSG00000001300,ENSMUSG00000040265,ENSMUSG00000035545,ENSMUSG00000021765,ENSMUSG00000010608,ENSMUSG00000027474,ENSMUSG00000032492,ENSMUSG00000024042,ENSMUSG00000021025,ENSMUSG00000031340,ENSMUSG00000039218,ENSMUSG00000027620,ENSMUSG00000034614,ENSMUSG00000047139,…
TF	Factor: Tfap2a; motif: TGCCCYNRGGCA	TF:M04155	0.003652537804663407	2.437405280315845	6513	961	353	21846	ENSMUSG00000021250,ENSMUSG00000030201,ENSMUSG00000027318,ENSMUSG00000031299,ENSMUSG00000068614,ENSMUSG00000030671,ENSMUSG00000022790,ENSMUSG00000109764,ENSMUSG00000021495,ENSMUSG00000028957,ENSMUSG00000032017,ENSMUSG00000022822,ENSMUSG00000026473,ENSMUSG00000001300,ENSMUSG00000040265,ENSMUSG00000035545,ENSMUSG00000036572,ENSMUSG00000048058,ENSMUSG00000021748,ENSMUSG00000021765,ENSMUSG00000010608,…
TF	Factor: Tfap2a; motif: TGCCCYNRGGCA; match class: 0	TF:M04155_0	0.003652537804663407	2.437405280315845	6513	961	353	21846	ENSMUSG00000021250,ENSMUSG00000030201,ENSMUSG00000027318,ENSMUSG00000031299,ENSMUSG00000068614,ENSMUSG00000030671,ENSMUSG00000022790,ENSMUSG00000109764,ENSMUSG00000021495,ENSMUSG00000028957,ENSMUSG00000032017,ENSMUSG00000022822,ENSMUSG00000026473,ENSMUSG00000001300,ENSMUSG00000040265,ENSMUSG00000035545,ENSMUSG00000036572,ENSMUSG00000048058,ENSMUSG00000021748,ENSMUSG00000021765,ENSMUSG00000010608,…
TF	Factor: WT1; motif: NNGGGNGGGSGN; match class: 1	TF:M07436_1	0.0037382102035945436	2.4273362814230874	3876	961	227	21846	ENSMUSG00000025153,ENSMUSG00000027318,ENSMUSG00000042249,ENSMUSG00000010608,ENSMUSG00000027474,ENSMUSG00000035150,ENSMUSG00000024042,ENSMUSG00000021025,ENSMUSG00000029405,ENSMUSG00000031340,ENSMUSG00000039218,ENSMUSG00000034614,ENSMUSG00000022583,ENSMUSG00000047139,ENSMUSG00000009633,ENSMUSG00000045608,ENSMUSG00000059474,ENSMUSG00000021779,ENSMUSG00000057098,ENSMUSG00000031785,ENSMUSG00000032580,…
TF	Factor: Atf-1; motif: RTGACGTA	TF:M07980	0.004011757264711566	2.396665352268143	8837	961	459	21846	ENSMUSG00000021250,ENSMUSG00000030201,ENSMUSG00000031299,ENSMUSG00000030711,ENSMUSG00000068614,ENSMUSG00000051022,ENSMUSG00000030697,ENSMUSG00000066705,ENSMUSG00000039167,ENSMUSG00000015542,ENSMUSG00000045954,ENSMUSG00000028957,ENSMUSG00000032017,ENSMUSG00000027959,ENSMUSG00000030166,ENSMUSG00000042249,ENSMUSG00000008734,ENSMUSG00000035545,ENSMUSG00000036572,ENSMUSG00000048058,ENSMUSG00000021748,…
TF	Factor: Atf-1; motif: RTGACGTA; match class: 0	TF:M07980_0	0.004011757264711566	2.396665352268143	8837	961	459	21846	ENSMUSG00000021250,ENSMUSG00000030201,ENSMUSG00000031299,ENSMUSG00000030711,ENSMUSG00000068614,ENSMUSG00000051022,ENSMUSG00000030697,ENSMUSG00000066705,ENSMUSG00000039167,ENSMUSG00000015542,ENSMUSG00000045954,ENSMUSG00000028957,ENSMUSG00000032017,ENSMUSG00000027959,ENSMUSG00000030166,ENSMUSG00000042249,ENSMUSG00000008734,ENSMUSG00000035545,ENSMUSG00000036572,ENSMUSG00000048058,ENSMUSG00000021748,…
TF	Factor: Zic2; motif: NMCCCCCGGGGGGGN; match class: 0	TF:M02836_0	0.004498007500309921	2.3469798247250875	3784	961	222	21846	ENSMUSG00000031299,ENSMUSG00000030697,ENSMUSG00000030671,ENSMUSG00000032017,ENSMUSG00000022822,ENSMUSG00000026473,ENSMUSG00000021025,ENSMUSG00000041730,ENSMUSG00000019966,ENSMUSG00000004814,ENSMUSG00000019907,ENSMUSG00000038393,ENSMUSG00000021069,ENSMUSG00000059474,ENSMUSG00000022020,ENSMUSG00000021779,ENSMUSG00000054871,ENSMUSG00000029629,ENSMUSG00000060860,ENSMUSG00000028248,ENSMUSG00000032418,…
TF	Factor: Zic2; motif: NMCCCCCGGGGGGGN	TF:M02836	0.004498007500309921	2.3469798247250875	3784	961	222	21846	ENSMUSG00000031299,ENSMUSG00000030697,ENSMUSG00000030671,ENSMUSG00000032017,ENSMUSG00000022822,ENSMUSG00000026473,ENSMUSG00000021025,ENSMUSG00000041730,ENSMUSG00000019966,ENSMUSG00000004814,ENSMUSG00000019907,ENSMUSG00000038393,ENSMUSG00000021069,ENSMUSG00000059474,ENSMUSG00000022020,ENSMUSG00000021779,ENSMUSG00000054871,ENSMUSG00000029629,ENSMUSG00000060860,ENSMUSG00000028248,ENSMUSG00000032418,…
TF	Factor: VDR; motif: GGGKNARNRRGGWSA	TF:M00444	0.005310640627340442	2.2748530864256464	10068	961	513	21846	ENSMUSG00000025153,ENSMUSG00000050069,ENSMUSG00000030201,ENSMUSG00000030711,ENSMUSG00000020250,ENSMUSG00000066705,ENSMUSG00000039167,ENSMUSG00000018395,ENSMUSG00000109764,ENSMUSG00000015542,ENSMUSG00000032017,ENSMUSG00000001300,ENSMUSG00000042249,ENSMUSG00000040265,ENSMUSG00000008734,ENSMUSG00000035545,ENSMUSG00000048058,ENSMUSG00000021765,ENSMUSG00000010608,ENSMUSG00000027474,ENSMUSG00000035150,…
TF	Factor: VDR; motif: GGGKNARNRRGGWSA; match class: 0	TF:M00444_0	0.005310640627340442	2.2748530864256464	10068	961	513	21846	ENSMUSG00000025153,ENSMUSG00000050069,ENSMUSG00000030201,ENSMUSG00000030711,ENSMUSG00000020250,ENSMUSG00000066705,ENSMUSG00000039167,ENSMUSG00000018395,ENSMUSG00000109764,ENSMUSG00000015542,ENSMUSG00000032017,ENSMUSG00000001300,ENSMUSG00000042249,ENSMUSG00000040265,ENSMUSG00000008734,ENSMUSG00000035545,ENSMUSG00000048058,ENSMUSG00000021765,ENSMUSG00000010608,ENSMUSG00000027474,ENSMUSG00000035150,…
TF	Factor: MAZ; motif: CCCTCCCYCYN	TF:M07297	0.005493092531283626	2.2601830852154126	3250	961	195	21846	ENSMUSG00000021250,ENSMUSG00000025153,ENSMUSG00000042249,ENSMUSG00000035545,ENSMUSG00000021765,ENSMUSG00000029439,ENSMUSG00000039218,ENSMUSG00000038393,ENSMUSG00000020154,ENSMUSG00000021069,ENSMUSG00000009633,ENSMUSG00000045608,ENSMUSG00000059474,ENSMUSG00000021779,ENSMUSG00000057098,ENSMUSG00000075229,ENSMUSG00000025810,ENSMUSG00000029798,ENSMUSG00000008206,ENSMUSG00000070985,ENSMUSG00000001657,…
TF	Factor: MAZ; motif: CCCTCCCYCYN; match class: 0	TF:M07297_0	0.005493092531283626	2.2601830852154126	3250	961	195	21846	ENSMUSG00000021250,ENSMUSG00000025153,ENSMUSG00000042249,ENSMUSG00000035545,ENSMUSG00000021765,ENSMUSG00000029439,ENSMUSG00000039218,ENSMUSG00000038393,ENSMUSG00000020154,ENSMUSG00000021069,ENSMUSG00000009633,ENSMUSG00000045608,ENSMUSG00000059474,ENSMUSG00000021779,ENSMUSG00000057098,ENSMUSG00000075229,ENSMUSG00000025810,ENSMUSG00000029798,ENSMUSG00000008206,ENSMUSG00000070985,ENSMUSG00000001657,…
TF	Factor: HIF1; motif: NGTACGTGCNGB; match class: 0	TF:M00466_0	0.005609738381475657	2.251057392243099	2443	961	154	21846	ENSMUSG00000030201,ENSMUSG00000030711,ENSMUSG00000055254,ENSMUSG00000021495,ENSMUSG00000027959,ENSMUSG00000008734,ENSMUSG00000027474,ENSMUSG00000029439,ENSMUSG00000026442,ENSMUSG00000066058,ENSMUSG00000004814,ENSMUSG00000047139,ENSMUSG00000009633,ENSMUSG00000059474,ENSMUSG00000022020,ENSMUSG00000060860,ENSMUSG00000051243,ENSMUSG00000001657,ENSMUSG00000030826,ENSMUSG00000033082,ENSMUSG00000040451,…
TF	Factor: HIF1; motif: NGTACGTGCNGB	TF:M00466	0.005609738381475657	2.251057392243099	2443	961	154	21846	ENSMUSG00000030201,ENSMUSG00000030711,ENSMUSG00000055254,ENSMUSG00000021495,ENSMUSG00000027959,ENSMUSG00000008734,ENSMUSG00000027474,ENSMUSG00000029439,ENSMUSG00000026442,ENSMUSG00000066058,ENSMUSG00000004814,ENSMUSG00000047139,ENSMUSG00000009633,ENSMUSG00000059474,ENSMUSG00000022020,ENSMUSG00000060860,ENSMUSG00000051243,ENSMUSG00000001657,ENSMUSG00000030826,ENSMUSG00000033082,ENSMUSG00000040451,…
TF	Factor: CREB,; motif: NTGACGTNA; match class: 1	TF:M00981_1	0.006496739268753487	2.187304562265535	2762	961	170	21846	ENSMUSG00000021250,ENSMUSG00000030711,ENSMUSG00000068614,ENSMUSG00000015542,ENSMUSG00000027959,ENSMUSG00000035545,ENSMUSG00000021748,ENSMUSG00000024042,ENSMUSG00000054434,ENSMUSG00000029405,ENSMUSG00000021047,ENSMUSG00000031153,ENSMUSG00000059474,ENSMUSG00000060860,ENSMUSG00000033191,ENSMUSG00000039509,ENSMUSG00000020859,ENSMUSG00000008206,ENSMUSG00000022999,ENSMUSG00000015134,ENSMUSG00000032621,…
TF	Factor: Ets2; motif: ACCGGAWRYN; match class: 0	TF:M01989_0	0.006910497438330354	2.160490689681321	7924	961	416	21846	ENSMUSG00000025153,ENSMUSG00000027318,ENSMUSG00000068614,ENSMUSG00000094686,ENSMUSG00000020250,ENSMUSG00000030697,ENSMUSG00000066705,ENSMUSG00000018395,ENSMUSG00000021495,ENSMUSG00000032017,ENSMUSG00000027959,ENSMUSG00000030166,ENSMUSG00000001300,ENSMUSG00000042249,ENSMUSG00000035545,ENSMUSG00000021748,ENSMUSG00000010608,ENSMUSG00000027474,ENSMUSG00000042225,ENSMUSG00000029439,ENSMUSG00000021025,…
TF	Factor: Ets2; motif: ACCGGAWRYN	TF:M01989	0.006910497438330354	2.160490689681321	7924	961	416	21846	ENSMUSG00000025153,ENSMUSG00000027318,ENSMUSG00000068614,ENSMUSG00000094686,ENSMUSG00000020250,ENSMUSG00000030697,ENSMUSG00000066705,ENSMUSG00000018395,ENSMUSG00000021495,ENSMUSG00000032017,ENSMUSG00000027959,ENSMUSG00000030166,ENSMUSG00000001300,ENSMUSG00000042249,ENSMUSG00000035545,ENSMUSG00000021748,ENSMUSG00000010608,ENSMUSG00000027474,ENSMUSG00000042225,ENSMUSG00000029439,ENSMUSG00000021025,…
TF	Factor: Sp2; motif: NYSGCCCCGCCCCCY; match class: 1	TF:M03567_1	0.006937505532703499	2.158796657516598	2491	961	156	21846	ENSMUSG00000018395,ENSMUSG00000021748,ENSMUSG00000024042,ENSMUSG00000021025,ENSMUSG00000031340,ENSMUSG00000032350,ENSMUSG00000019907,ENSMUSG00000059474,ENSMUSG00000026349,ENSMUSG00000054871,ENSMUSG00000042851,ENSMUSG00000044820,ENSMUSG00000020859,ENSMUSG00000032418,ENSMUSG00000008206,ENSMUSG00000025372,ENSMUSG00000031872,ENSMUSG00000036995,ENSMUSG00000050148,ENSMUSG00000027978,ENSMUSG00000024186,…
TF	Factor: ctcf; motif: CCNCNAGRKGGCRSTN; match class: 0	TF:M07249_0	0.00699784827188455	2.155035478171725	5573	961	307	21846	ENSMUSG00000025153,ENSMUSG00000050069,ENSMUSG00000031299,ENSMUSG00000094686,ENSMUSG00000051022,ENSMUSG00000030697,ENSMUSG00000055254,ENSMUSG00000066705,ENSMUSG00000030671,ENSMUSG00000022790,ENSMUSG00000015542,ENSMUSG00000028957,ENSMUSG00000032017,ENSMUSG00000027959,ENSMUSG00000022822,ENSMUSG00000021748,ENSMUSG00000035150,ENSMUSG00000042225,ENSMUSG00000024042,ENSMUSG00000022419,ENSMUSG00000041730,…
TF	Factor: ctcf; motif: CCNCNAGRKGGCRSTN	TF:M07249	0.00699784827188455	2.155035478171725	5573	961	307	21846	ENSMUSG00000025153,ENSMUSG00000050069,ENSMUSG00000031299,ENSMUSG00000094686,ENSMUSG00000051022,ENSMUSG00000030697,ENSMUSG00000055254,ENSMUSG00000066705,ENSMUSG00000030671,ENSMUSG00000022790,ENSMUSG00000015542,ENSMUSG00000028957,ENSMUSG00000032017,ENSMUSG00000027959,ENSMUSG00000022822,ENSMUSG00000021748,ENSMUSG00000035150,ENSMUSG00000042225,ENSMUSG00000024042,ENSMUSG00000022419,ENSMUSG00000041730,…
TF	Factor: SP4; motif: SCCCCGCCCCS	TF:M01273	0.0070687152434280994	2.150659513132697	2356	961	149	21846	ENSMUSG00000015542,ENSMUSG00000028957,ENSMUSG00000001300,ENSMUSG00000021748,ENSMUSG00000024042,ENSMUSG00000021025,ENSMUSG00000054434,ENSMUSG00000031340,ENSMUSG00000032350,ENSMUSG00000022020,ENSMUSG00000067586,ENSMUSG00000018417,ENSMUSG00000054871,ENSMUSG00000060860,ENSMUSG00000042851,ENSMUSG00000054263,ENSMUSG00000044820,ENSMUSG00000032418,ENSMUSG00000008206,ENSMUSG00000036452,ENSMUSG00000039428,…
TF	Factor: SP4; motif: SCCCCGCCCCS; match class: 0	TF:M01273_0	0.0070687152434280994	2.150659513132697	2356	961	149	21846	ENSMUSG00000015542,ENSMUSG00000028957,ENSMUSG00000001300,ENSMUSG00000021748,ENSMUSG00000024042,ENSMUSG00000021025,ENSMUSG00000054434,ENSMUSG00000031340,ENSMUSG00000032350,ENSMUSG00000022020,ENSMUSG00000067586,ENSMUSG00000018417,ENSMUSG00000054871,ENSMUSG00000060860,ENSMUSG00000042851,ENSMUSG00000054263,ENSMUSG00000044820,ENSMUSG00000032418,ENSMUSG00000008206,ENSMUSG00000036452,ENSMUSG00000039428,…
TF	Factor: AP-2; motif: SNNNCCNCAGGCN; match class: 1	TF:M00915_1	0.007115454142490668	2.1477973759333966	2395	961	151	21846	ENSMUSG00000030671,ENSMUSG00000018395,ENSMUSG00000001300,ENSMUSG00000021765,ENSMUSG00000042225,ENSMUSG00000019907,ENSMUSG00000018417,ENSMUSG00000054871,ENSMUSG00000042851,ENSMUSG00000055436,ENSMUSG00000039509,ENSMUSG00000036452,ENSMUSG00000042105,ENSMUSG00000078485,ENSMUSG00000050148,ENSMUSG00000038773,ENSMUSG00000044098,ENSMUSG00000030287,ENSMUSG00000026199,ENSMUSG00000078202,ENSMUSG00000032727,…
TF	Factor: BTEB2; motif: GNAGGGGGNGGGSSNN; match class: 0	TF:M03814_0	0.007132863631113678	2.1467360789122996	4985	961	279	21846	ENSMUSG00000021250,ENSMUSG00000025153,ENSMUSG00000030201,ENSMUSG00000030697,ENSMUSG00000028957,ENSMUSG00000032017,ENSMUSG00000042249,ENSMUSG00000021765,ENSMUSG00000032492,ENSMUSG00000024042,ENSMUSG00000021025,ENSMUSG00000029405,ENSMUSG00000023015,ENSMUSG00000031340,ENSMUSG00000039218,ENSMUSG00000027620,ENSMUSG00000066058,ENSMUSG00000022490,ENSMUSG00000019907,ENSMUSG00000038393,ENSMUSG00000020154,…
TF	Factor: BTEB2; motif: GNAGGGGGNGGGSSNN	TF:M03814	0.007132863631113678	2.1467360789122996	4985	961	279	21846	ENSMUSG00000021250,ENSMUSG00000025153,ENSMUSG00000030201,ENSMUSG00000030697,ENSMUSG00000028957,ENSMUSG00000032017,ENSMUSG00000042249,ENSMUSG00000021765,ENSMUSG00000032492,ENSMUSG00000024042,ENSMUSG00000021025,ENSMUSG00000029405,ENSMUSG00000023015,ENSMUSG00000031340,ENSMUSG00000039218,ENSMUSG00000027620,ENSMUSG00000066058,ENSMUSG00000022490,ENSMUSG00000019907,ENSMUSG00000038393,ENSMUSG00000020154,…
TF	Factor: ZNF151; motif: GGSGGNGGGGGAGGGGMGG; match class: 1	TF:M10412_1	0.007172578059263722	2.144324716623543	1181	961	86	21846	ENSMUSG00000025153,ENSMUSG00000027318,ENSMUSG00000042249,ENSMUSG00000035150,ENSMUSG00000021025,ENSMUSG00000039218,ENSMUSG00000032350,ENSMUSG00000047139,ENSMUSG00000009633,ENSMUSG00000025283,ENSMUSG00000015134,ENSMUSG00000022961,ENSMUSG00000039428,ENSMUSG00000025372,ENSMUSG00000046546,ENSMUSG00000042625,ENSMUSG00000047250,ENSMUSG00000005936,ENSMUSG00000078202,ENSMUSG00000045248,ENSMUSG00000043241,…
TF	Factor: Elk-1; motif: NCCGGAAGTGN	TF:M10219	0.007364655021104225	2.1328475917866974	14569	961	705	21846	ENSMUSG00000025153,ENSMUSG00000027318,ENSMUSG00000030711,ENSMUSG00000068614,ENSMUSG00000094686,ENSMUSG00000020250,ENSMUSG00000051022,ENSMUSG00000030697,ENSMUSG00000066705,ENSMUSG00000039167,ENSMUSG00000018395,ENSMUSG00000022790,ENSMUSG00000021495,ENSMUSG00000064360,ENSMUSG00000015542,ENSMUSG00000028957,ENSMUSG00000032017,ENSMUSG00000027959,ENSMUSG00000030166,ENSMUSG00000022822,ENSMUSG00000001300,…
TF	Factor: Elk-1; motif: NCCGGAAGTGN; match class: 0	TF:M10219_0	0.007364655021104225	2.1328475917866974	14569	961	705	21846	ENSMUSG00000025153,ENSMUSG00000027318,ENSMUSG00000030711,ENSMUSG00000068614,ENSMUSG00000094686,ENSMUSG00000020250,ENSMUSG00000051022,ENSMUSG00000030697,ENSMUSG00000066705,ENSMUSG00000039167,ENSMUSG00000018395,ENSMUSG00000022790,ENSMUSG00000021495,ENSMUSG00000064360,ENSMUSG00000015542,ENSMUSG00000028957,ENSMUSG00000032017,ENSMUSG00000027959,ENSMUSG00000030166,ENSMUSG00000022822,ENSMUSG00000001300,…
TF	Factor: SREBP-2; motif: NTCACCYNNNN	TF:M03852	0.007507392468464587	2.1245108796666985	7798	961	410	21846	ENSMUSG00000025153,ENSMUSG00000050069,ENSMUSG00000030201,ENSMUSG00000027318,ENSMUSG00000031299,ENSMUSG00000068614,ENSMUSG00000020250,ENSMUSG00000051022,ENSMUSG00000030697,ENSMUSG00000066705,ENSMUSG00000039167,ENSMUSG00000015542,ENSMUSG00000028957,ENSMUSG00000032017,ENSMUSG00000027959,ENSMUSG00000001300,ENSMUSG00000042249,ENSMUSG00000035545,ENSMUSG00000048058,ENSMUSG00000010608,ENSMUSG00000035150,…
TF	Factor: SREBP-2; motif: NTCACCYNNNN; match class: 0	TF:M03852_0	0.007507392468464587	2.1245108796666985	7798	961	410	21846	ENSMUSG00000025153,ENSMUSG00000050069,ENSMUSG00000030201,ENSMUSG00000027318,ENSMUSG00000031299,ENSMUSG00000068614,ENSMUSG00000020250,ENSMUSG00000051022,ENSMUSG00000030697,ENSMUSG00000066705,ENSMUSG00000039167,ENSMUSG00000015542,ENSMUSG00000028957,ENSMUSG00000032017,ENSMUSG00000027959,ENSMUSG00000001300,ENSMUSG00000042249,ENSMUSG00000035545,ENSMUSG00000048058,ENSMUSG00000010608,ENSMUSG00000035150,…
TF	Factor: E2F-3; motif: YTCCCGCCCNCNSNN; match class: 0	TF:M07083_0	0.007999199257977666	2.09695348491392	636	961	54	21846	ENSMUSG00000027318,ENSMUSG00000033768,ENSMUSG00000019966,ENSMUSG00000004814,ENSMUSG00000020154,ENSMUSG00000025810,ENSMUSG00000025372,ENSMUSG00000078485,ENSMUSG00000052707,ENSMUSG00000024420,ENSMUSG00000034610,ENSMUSG00000037395,ENSMUSG00000092607,ENSMUSG00000001288,ENSMUSG00000038128,ENSMUSG00000019132,ENSMUSG00000006599,ENSMUSG00000038056,ENSMUSG00000032624,ENSMUSG00000005718,ENSMUSG00000049686,…
TF	Factor: E2F-3; motif: YTCCCGCCCNCNSNN	TF:M07083	0.007999199257977666	2.09695348491392	636	961	54	21846	ENSMUSG00000027318,ENSMUSG00000033768,ENSMUSG00000019966,ENSMUSG00000004814,ENSMUSG00000020154,ENSMUSG00000025810,ENSMUSG00000025372,ENSMUSG00000078485,ENSMUSG00000052707,ENSMUSG00000024420,ENSMUSG00000034610,ENSMUSG00000037395,ENSMUSG00000092607,ENSMUSG00000001288,ENSMUSG00000038128,ENSMUSG00000019132,ENSMUSG00000006599,ENSMUSG00000038056,ENSMUSG00000032624,ENSMUSG00000005718,ENSMUSG00000049686,…
TF	Factor: MYF6; motif: NNNRACAGNCNCNCC; match class: 1	TF:M02885_1	0.008092598305233324	2.0919120162799074	7018	961	374	21846	ENSMUSG00000050069,ENSMUSG00000031299,ENSMUSG00000094686,ENSMUSG00000030697,ENSMUSG00000039167,ENSMUSG00000018395,ENSMUSG00000022790,ENSMUSG00000045954,ENSMUSG00000028957,ENSMUSG00000032017,ENSMUSG00000027959,ENSMUSG00000022822,ENSMUSG00000042249,ENSMUSG00000008734,ENSMUSG00000048058,ENSMUSG00000021748,ENSMUSG00000027474,ENSMUSG00000042225,ENSMUSG00000022419,ENSMUSG00000029405,ENSMUSG00000031340,…
TF	Factor: FKLF; motif: BGGGNGGVMD; match class: 0	TF:M01837_0	0.008432271282407254	2.0740554298168585	4974	961	278	21846	ENSMUSG00000025153,ENSMUSG00000027318,ENSMUSG00000030697,ENSMUSG00000015542,ENSMUSG00000028957,ENSMUSG00000032017,ENSMUSG00000022822,ENSMUSG00000001300,ENSMUSG00000042249,ENSMUSG00000008734,ENSMUSG00000035545,ENSMUSG00000036572,ENSMUSG00000021765,ENSMUSG00000024042,ENSMUSG00000021025,ENSMUSG00000061068,ENSMUSG00000029405,ENSMUSG00000023015,ENSMUSG00000031340,ENSMUSG00000021047,ENSMUSG00000026442,…
TF	Factor: FKLF; motif: BGGGNGGVMD	TF:M01837	0.008432271282407254	2.0740554298168585	4974	961	278	21846	ENSMUSG00000025153,ENSMUSG00000027318,ENSMUSG00000030697,ENSMUSG00000015542,ENSMUSG00000028957,ENSMUSG00000032017,ENSMUSG00000022822,ENSMUSG00000001300,ENSMUSG00000042249,ENSMUSG00000008734,ENSMUSG00000035545,ENSMUSG00000036572,ENSMUSG00000021765,ENSMUSG00000024042,ENSMUSG00000021025,ENSMUSG00000061068,ENSMUSG00000029405,ENSMUSG00000023015,ENSMUSG00000031340,ENSMUSG00000021047,ENSMUSG00000026442,…
TF	Factor: HIC1; motif: NSNNNNTGCCCSSNN; match class: 0	TF:M01072_0	0.009200439727705978	2.036191415398737	2857	961	174	21846	ENSMUSG00000021250,ENSMUSG00000018395,ENSMUSG00000022790,ENSMUSG00000021495,ENSMUSG00000022822,ENSMUSG00000001300,ENSMUSG00000021765,ENSMUSG00000010608,ENSMUSG00000024042,ENSMUSG00000029439,ENSMUSG00000021025,ENSMUSG00000033768,ENSMUSG00000019966,ENSMUSG00000059474,ENSMUSG00000021779,ENSMUSG00000042851,ENSMUSG00000054263,ENSMUSG00000025810,ENSMUSG00000032418,ENSMUSG00000021708,ENSMUSG00000025964,…
TF	Factor: HIC1; motif: NSNNNNTGCCCSSNN	TF:M01072	0.009200439727705978	2.036191415398737	2857	961	174	21846	ENSMUSG00000021250,ENSMUSG00000018395,ENSMUSG00000022790,ENSMUSG00000021495,ENSMUSG00000022822,ENSMUSG00000001300,ENSMUSG00000021765,ENSMUSG00000010608,ENSMUSG00000024042,ENSMUSG00000029439,ENSMUSG00000021025,ENSMUSG00000033768,ENSMUSG00000019966,ENSMUSG00000059474,ENSMUSG00000021779,ENSMUSG00000042851,ENSMUSG00000054263,ENSMUSG00000025810,ENSMUSG00000032418,ENSMUSG00000021708,ENSMUSG00000025964,…
TF	Factor: c-Myc:Max; motif: GCCAYGYGSN; match class: 0	TF:M00322_0	0.010341341496112034	1.9854231201812338	7339	961	388	21846	ENSMUSG00000025153,ENSMUSG00000030201,ENSMUSG00000020250,ENSMUSG00000055254,ENSMUSG00000018395,ENSMUSG00000015542,ENSMUSG00000028957,ENSMUSG00000022822,ENSMUSG00000042249,ENSMUSG00000036572,ENSMUSG00000048058,ENSMUSG00000060336,ENSMUSG00000010608,ENSMUSG00000042225,ENSMUSG00000024042,ENSMUSG00000022419,ENSMUSG00000054434,ENSMUSG00000033768,ENSMUSG00000029405,ENSMUSG00000031340,ENSMUSG00000039218,…
TF	Factor: c-Myc:Max; motif: GCCAYGYGSN	TF:M00322	0.010341341496112034	1.9854231201812338	7339	961	388	21846	ENSMUSG00000025153,ENSMUSG00000030201,ENSMUSG00000020250,ENSMUSG00000055254,ENSMUSG00000018395,ENSMUSG00000015542,ENSMUSG00000028957,ENSMUSG00000022822,ENSMUSG00000042249,ENSMUSG00000036572,ENSMUSG00000048058,ENSMUSG00000060336,ENSMUSG00000010608,ENSMUSG00000042225,ENSMUSG00000024042,ENSMUSG00000022419,ENSMUSG00000054434,ENSMUSG00000033768,ENSMUSG00000029405,ENSMUSG00000031340,ENSMUSG00000039218,…
TF	Factor: RNF96; motif: BCCCGCRGCC; match class: 1	TF:M01199_1	0.012403689350145	1.9064491191847328	2713	961	166	21846	ENSMUSG00000021250,ENSMUSG00000030201,ENSMUSG00000020250,ENSMUSG00000030671,ENSMUSG00000022790,ENSMUSG00000032017,ENSMUSG00000042249,ENSMUSG00000048058,ENSMUSG00000042225,ENSMUSG00000021025,ENSMUSG00000033768,ENSMUSG00000023015,ENSMUSG00000039218,ENSMUSG00000021047,ENSMUSG00000047139,ENSMUSG00000054871,ENSMUSG00000075229,ENSMUSG00000042851,ENSMUSG00000054263,ENSMUSG00000044820,ENSMUSG00000032418,…
TF	Factor: KLF; motif: GGGNGGGG; match class: 0	TF:M07461_0	0.012453913437512938	1.904694157222385	8495	961	440	21846	ENSMUSG00000025153,ENSMUSG00000030201,ENSMUSG00000031299,ENSMUSG00000068614,ENSMUSG00000066705,ENSMUSG00000015542,ENSMUSG00000032017,ENSMUSG00000026473,ENSMUSG00000001300,ENSMUSG00000042249,ENSMUSG00000040265,ENSMUSG00000035545,ENSMUSG00000036572,ENSMUSG00000021748,ENSMUSG00000021765,ENSMUSG00000010608,ENSMUSG00000027474,ENSMUSG00000032492,ENSMUSG00000024042,ENSMUSG00000029439,ENSMUSG00000021025,…
TF	Factor: KLF; motif: GGGNGGGG	TF:M07461	0.012453913437512938	1.904694157222385	8495	961	440	21846	ENSMUSG00000025153,ENSMUSG00000030201,ENSMUSG00000031299,ENSMUSG00000068614,ENSMUSG00000066705,ENSMUSG00000015542,ENSMUSG00000032017,ENSMUSG00000026473,ENSMUSG00000001300,ENSMUSG00000042249,ENSMUSG00000040265,ENSMUSG00000035545,ENSMUSG00000036572,ENSMUSG00000021748,ENSMUSG00000021765,ENSMUSG00000010608,ENSMUSG00000027474,ENSMUSG00000032492,ENSMUSG00000024042,ENSMUSG00000029439,ENSMUSG00000021025,…
TF	Factor: CKROX; motif: SCCCTCCCC; match class: 1	TF:M01175_1	0.012720169109796101	1.8955071148697529	1958	961	127	21846	ENSMUSG00000025153,ENSMUSG00000032017,ENSMUSG00000042249,ENSMUSG00000021765,ENSMUSG00000027474,ENSMUSG00000021025,ENSMUSG00000033768,ENSMUSG00000029405,ENSMUSG00000039218,ENSMUSG00000021047,ENSMUSG00000009633,ENSMUSG00000059474,ENSMUSG00000030313,ENSMUSG00000020859,ENSMUSG00000025283,ENSMUSG00000001657,ENSMUSG00000022999,ENSMUSG00000022961,ENSMUSG00000024381,ENSMUSG00000038692,ENSMUSG00000039428,…
TF	Factor: Klf15; motif: RGGGMGGRGNNGGGGGNGG; match class: 0	TF:M10277_0	0.013307033179046919	1.875918760272248	3274	961	194	21846	ENSMUSG00000027318,ENSMUSG00000042249,ENSMUSG00000035545,ENSMUSG00000010608,ENSMUSG00000035150,ENSMUSG00000024042,ENSMUSG00000021025,ENSMUSG00000033768,ENSMUSG00000031340,ENSMUSG00000034614,ENSMUSG00000019907,ENSMUSG00000047139,ENSMUSG00000009633,ENSMUSG00000054263,ENSMUSG00000025283,ENSMUSG00000039210,ENSMUSG00000041846,ENSMUSG00000015134,ENSMUSG00000022961,ENSMUSG00000038692,ENSMUSG00000060703,…
TF	Factor: Klf15; motif: RGGGMGGRGNNGGGGGNGG	TF:M10277	0.013307033179046919	1.875918760272248	3274	961	194	21846	ENSMUSG00000027318,ENSMUSG00000042249,ENSMUSG00000035545,ENSMUSG00000010608,ENSMUSG00000035150,ENSMUSG00000024042,ENSMUSG00000021025,ENSMUSG00000033768,ENSMUSG00000031340,ENSMUSG00000034614,ENSMUSG00000019907,ENSMUSG00000047139,ENSMUSG00000009633,ENSMUSG00000054263,ENSMUSG00000025283,ENSMUSG00000039210,ENSMUSG00000041846,ENSMUSG00000015134,ENSMUSG00000022961,ENSMUSG00000038692,ENSMUSG00000060703,…
TF	Factor: MYF6; motif: NNNRACAGNCNCNCC	TF:M02885	0.013731022440173329	1.8622971230987968	14301	961	692	21846	ENSMUSG00000021250,ENSMUSG00000025153,ENSMUSG00000050069,ENSMUSG00000027318,ENSMUSG00000031299,ENSMUSG00000030711,ENSMUSG00000068614,ENSMUSG00000094686,ENSMUSG00000020250,ENSMUSG00000051022,ENSMUSG00000030697,ENSMUSG00000030671,ENSMUSG00000039167,ENSMUSG00000018395,ENSMUSG00000022790,ENSMUSG00000021495,ENSMUSG00000045954,ENSMUSG00000028957,ENSMUSG00000032017,ENSMUSG00000027959,ENSMUSG00000030166,…
TF	Factor: MYF6; motif: NNNRACAGNCNCNCC; match class: 0	TF:M02885_0	0.013731022440173329	1.8622971230987968	14301	961	692	21846	ENSMUSG00000021250,ENSMUSG00000025153,ENSMUSG00000050069,ENSMUSG00000027318,ENSMUSG00000031299,ENSMUSG00000030711,ENSMUSG00000068614,ENSMUSG00000094686,ENSMUSG00000020250,ENSMUSG00000051022,ENSMUSG00000030697,ENSMUSG00000030671,ENSMUSG00000039167,ENSMUSG00000018395,ENSMUSG00000022790,ENSMUSG00000021495,ENSMUSG00000045954,ENSMUSG00000028957,ENSMUSG00000032017,ENSMUSG00000027959,ENSMUSG00000030166,…
TF	Factor: NRF-1; motif: YGCGCMTGCGC; match class: 0	TF:M02102_0	0.013896255718122285	1.8571022026246025	2057	961	132	21846	ENSMUSG00000025153,ENSMUSG00000018395,ENSMUSG00000015542,ENSMUSG00000022822,ENSMUSG00000040265,ENSMUSG00000035545,ENSMUSG00000054434,ENSMUSG00000033768,ENSMUSG00000019907,ENSMUSG00000059474,ENSMUSG00000022020,ENSMUSG00000026349,ENSMUSG00000029629,ENSMUSG00000055436,ENSMUSG00000044820,ENSMUSG00000028248,ENSMUSG00000029798,ENSMUSG00000024045,ENSMUSG00000039428,ENSMUSG00000042625,ENSMUSG00000042742,…
TF	Factor: NRF-1; motif: YGCGCMTGCGC	TF:M02102	0.013896255718122285	1.8571022026246025	2057	961	132	21846	ENSMUSG00000025153,ENSMUSG00000018395,ENSMUSG00000015542,ENSMUSG00000022822,ENSMUSG00000040265,ENSMUSG00000035545,ENSMUSG00000054434,ENSMUSG00000033768,ENSMUSG00000019907,ENSMUSG00000059474,ENSMUSG00000022020,ENSMUSG00000026349,ENSMUSG00000029629,ENSMUSG00000055436,ENSMUSG00000044820,ENSMUSG00000028248,ENSMUSG00000029798,ENSMUSG00000024045,ENSMUSG00000039428,ENSMUSG00000042625,ENSMUSG00000042742,…
TF	Factor: Kid3; motif: CCACN; match class: 1	TF:M01160_1	0.01420348542973208	1.8476050699015356	21175	961	952	21846	ENSMUSG00000021250,ENSMUSG00000025153,ENSMUSG00000050069,ENSMUSG00000030201,ENSMUSG00000027318,ENSMUSG00000031299,ENSMUSG00000030711,ENSMUSG00000068614,ENSMUSG00000094686,ENSMUSG00000020250,ENSMUSG00000051022,ENSMUSG00000030697,ENSMUSG00000055254,ENSMUSG00000066705,ENSMUSG00000030671,ENSMUSG00000039167,ENSMUSG00000018395,ENSMUSG00000022790,ENSMUSG00000109764,ENSMUSG00000021495,ENSMUSG00000064360,…
TF	Factor: ctcf; motif: YGGCCASCAGRGGGCGCYNN	TF:M10203	0.015463902924274037	1.810680885284757	6629	961	354	21846	ENSMUSG00000021250,ENSMUSG00000025153,ENSMUSG00000020250,ENSMUSG00000051022,ENSMUSG00000030697,ENSMUSG00000055254,ENSMUSG00000066705,ENSMUSG00000030671,ENSMUSG00000022790,ENSMUSG00000028957,ENSMUSG00000032017,ENSMUSG00000027959,ENSMUSG00000022822,ENSMUSG00000001300,ENSMUSG00000036572,ENSMUSG00000048058,ENSMUSG00000021748,ENSMUSG00000010608,ENSMUSG00000035150,ENSMUSG00000024042,ENSMUSG00000021025,…
TF	Factor: ctcf; motif: YGGCCASCAGRGGGCGCYNN; match class: 0	TF:M10203_0	0.015463902924274037	1.810680885284757	6629	961	354	21846	ENSMUSG00000021250,ENSMUSG00000025153,ENSMUSG00000020250,ENSMUSG00000051022,ENSMUSG00000030697,ENSMUSG00000055254,ENSMUSG00000066705,ENSMUSG00000030671,ENSMUSG00000022790,ENSMUSG00000028957,ENSMUSG00000032017,ENSMUSG00000027959,ENSMUSG00000022822,ENSMUSG00000001300,ENSMUSG00000036572,ENSMUSG00000048058,ENSMUSG00000021748,ENSMUSG00000010608,ENSMUSG00000035150,ENSMUSG00000024042,ENSMUSG00000021025,…
TF	Factor: TAFII250; motif: NAARAWGGCGGMGG	TF:M10388	0.015574540669868341	1.8075847528539073	6135	961	331	21846	ENSMUSG00000030201,ENSMUSG00000031299,ENSMUSG00000051022,ENSMUSG00000039167,ENSMUSG00000021495,ENSMUSG00000032017,ENSMUSG00000027959,ENSMUSG00000042249,ENSMUSG00000040265,ENSMUSG00000035545,ENSMUSG00000036572,ENSMUSG00000021748,ENSMUSG00000010608,ENSMUSG00000035150,ENSMUSG00000042225,ENSMUSG00000020917,ENSMUSG00000029439,ENSMUSG00000022419,ENSMUSG00000023015,ENSMUSG00000039218,ENSMUSG00000021047,…
TF	Factor: TAFII250; motif: NAARAWGGCGGMGG; match class: 0	TF:M10388_0	0.015574540669868341	1.8075847528539073	6135	961	331	21846	ENSMUSG00000030201,ENSMUSG00000031299,ENSMUSG00000051022,ENSMUSG00000039167,ENSMUSG00000021495,ENSMUSG00000032017,ENSMUSG00000027959,ENSMUSG00000042249,ENSMUSG00000040265,ENSMUSG00000035545,ENSMUSG00000036572,ENSMUSG00000021748,ENSMUSG00000010608,ENSMUSG00000035150,ENSMUSG00000042225,ENSMUSG00000020917,ENSMUSG00000029439,ENSMUSG00000022419,ENSMUSG00000023015,ENSMUSG00000039218,ENSMUSG00000021047,…
TF	Factor: TEL1; motif: CNCGGAANNN; match class: 1	TF:M01993_1	0.016270576676850175	1.7885970541230354	4388	961	248	21846	ENSMUSG00000021250,ENSMUSG00000025153,ENSMUSG00000030201,ENSMUSG00000031299,ENSMUSG00000020250,ENSMUSG00000030697,ENSMUSG00000066705,ENSMUSG00000018395,ENSMUSG00000021495,ENSMUSG00000015542,ENSMUSG00000032017,ENSMUSG00000027959,ENSMUSG00000010608,ENSMUSG00000029439,ENSMUSG00000021025,ENSMUSG00000033768,ENSMUSG00000039218,ENSMUSG00000021047,ENSMUSG00000027620,ENSMUSG00000032350,ENSMUSG00000059474,…
TF	Factor: Zic3; motif: NGGGKGGTC	TF:M00450	0.016464925286105256	1.783440235672136	13956	961	677	21846	ENSMUSG00000021250,ENSMUSG00000030201,ENSMUSG00000027318,ENSMUSG00000031299,ENSMUSG00000030711,ENSMUSG00000068614,ENSMUSG00000094686,ENSMUSG00000020250,ENSMUSG00000030697,ENSMUSG00000055254,ENSMUSG00000066705,ENSMUSG00000018395,ENSMUSG00000022790,ENSMUSG00000109764,ENSMUSG00000021495,ENSMUSG00000015542,ENSMUSG00000028957,ENSMUSG00000032017,ENSMUSG00000027959,ENSMUSG00000030166,ENSMUSG00000022822,…
TF	Factor: Zic3; motif: NGGGKGGTC; match class: 0	TF:M00450_0	0.016464925286105256	1.783440235672136	13956	961	677	21846	ENSMUSG00000021250,ENSMUSG00000030201,ENSMUSG00000027318,ENSMUSG00000031299,ENSMUSG00000030711,ENSMUSG00000068614,ENSMUSG00000094686,ENSMUSG00000020250,ENSMUSG00000030697,ENSMUSG00000055254,ENSMUSG00000066705,ENSMUSG00000018395,ENSMUSG00000022790,ENSMUSG00000109764,ENSMUSG00000021495,ENSMUSG00000015542,ENSMUSG00000028957,ENSMUSG00000032017,ENSMUSG00000027959,ENSMUSG00000030166,ENSMUSG00000022822,…
TF	Factor: Elk-1; motif: NCCGGAAGTGN; match class: 1	TF:M10219_1	0.017315207331196132	1.7615723038687612	7703	961	403	21846	ENSMUSG00000025153,ENSMUSG00000030711,ENSMUSG00000068614,ENSMUSG00000094686,ENSMUSG00000020250,ENSMUSG00000030697,ENSMUSG00000066705,ENSMUSG00000018395,ENSMUSG00000021495,ENSMUSG00000015542,ENSMUSG00000027959,ENSMUSG00000030166,ENSMUSG00000022822,ENSMUSG00000001300,ENSMUSG00000042249,ENSMUSG00000036572,ENSMUSG00000060336,ENSMUSG00000021748,ENSMUSG00000010608,ENSMUSG00000035150,ENSMUSG00000042225,…
TF	Factor: AP-2alpha; motif: GCCNNNRGS; match class: 1	TF:M00469_1	0.019278800266461227	1.7149199960487265	2013	961	129	21846	ENSMUSG00000031299,ENSMUSG00000030671,ENSMUSG00000022790,ENSMUSG00000021495,ENSMUSG00000022822,ENSMUSG00000021765,ENSMUSG00000033768,ENSMUSG00000041730,ENSMUSG00000019907,ENSMUSG00000047139,ENSMUSG00000038393,ENSMUSG00000020154,ENSMUSG00000059474,ENSMUSG00000054263,ENSMUSG00000025810,ENSMUSG00000020859,ENSMUSG00000030101,ENSMUSG00000041846,ENSMUSG00000032621,ENSMUSG00000078485,ENSMUSG00000006262,…
TF	Factor: BTEB3; motif: BNRNGGGAGGNGT; match class: 1	TF:M01865_1	0.02002337912064891	1.6984626296731349	3074	961	183	21846	ENSMUSG00000025153,ENSMUSG00000030201,ENSMUSG00000027318,ENSMUSG00000051022,ENSMUSG00000066705,ENSMUSG00000030671,ENSMUSG00000032017,ENSMUSG00000030166,ENSMUSG00000040265,ENSMUSG00000021765,ENSMUSG00000010608,ENSMUSG00000029439,ENSMUSG00000021025,ENSMUSG00000033768,ENSMUSG00000029405,ENSMUSG00000031340,ENSMUSG00000039218,ENSMUSG00000041730,ENSMUSG00000021047,ENSMUSG00000022583,ENSMUSG00000022490,…
TF	Factor: HES-1; motif: NNCKYGTGNNN	TF:M07042	0.02226542247845495	1.6523690598715877	4055	961	231	21846	ENSMUSG00000030697,ENSMUSG00000055254,ENSMUSG00000022822,ENSMUSG00000026473,ENSMUSG00000035545,ENSMUSG00000036572,ENSMUSG00000042225,ENSMUSG00000022419,ENSMUSG00000054434,ENSMUSG00000021047,ENSMUSG00000019966,ENSMUSG00000040268,ENSMUSG00000022583,ENSMUSG00000064367,ENSMUSG00000064351,ENSMUSG00000021069,ENSMUSG00000059474,ENSMUSG00000067586,ENSMUSG00000060860,ENSMUSG00000053898,ENSMUSG00000064354,…
TF	Factor: HES-1; motif: NNCKYGTGNNN; match class: 0	TF:M07042_0	0.02226542247845495	1.6523690598715877	4055	961	231	21846	ENSMUSG00000030697,ENSMUSG00000055254,ENSMUSG00000022822,ENSMUSG00000026473,ENSMUSG00000035545,ENSMUSG00000036572,ENSMUSG00000042225,ENSMUSG00000022419,ENSMUSG00000054434,ENSMUSG00000021047,ENSMUSG00000019966,ENSMUSG00000040268,ENSMUSG00000022583,ENSMUSG00000064367,ENSMUSG00000064351,ENSMUSG00000021069,ENSMUSG00000059474,ENSMUSG00000067586,ENSMUSG00000060860,ENSMUSG00000053898,ENSMUSG00000064354,…
TF	Factor: E2F-1; motif: NKTSSCGC; match class: 1	TF:M00428_1	0.022957348332227234	1.6390782761689475	2921	961	175	21846	ENSMUSG00000030201,ENSMUSG00000055254,ENSMUSG00000032017,ENSMUSG00000027959,ENSMUSG00000036572,ENSMUSG00000021765,ENSMUSG00000042225,ENSMUSG00000021025,ENSMUSG00000022419,ENSMUSG00000029405,ENSMUSG00000041730,ENSMUSG00000047139,ENSMUSG00000022020,ENSMUSG00000026349,ENSMUSG00000030313,ENSMUSG00000021779,ENSMUSG00000057098,ENSMUSG00000042851,ENSMUSG00000054263,ENSMUSG00000025810,ENSMUSG00000028248,…
TF	Factor: ERF; motif: ACCGGAARTN	TF:M01984	0.023524388122403005	1.6284816639058013	6034	961	325	21846	ENSMUSG00000025153,ENSMUSG00000094686,ENSMUSG00000030697,ENSMUSG00000018395,ENSMUSG00000064360,ENSMUSG00000027959,ENSMUSG00000035545,ENSMUSG00000010608,ENSMUSG00000029439,ENSMUSG00000064357,ENSMUSG00000031153,ENSMUSG00000064358,ENSMUSG00000047139,ENSMUSG00000038393,ENSMUSG00000020154,ENSMUSG00000043154,ENSMUSG00000026349,ENSMUSG00000031785,ENSMUSG00000060860,ENSMUSG00000075229,ENSMUSG00000055436,…
TF	Factor: ERF; motif: ACCGGAARTN; match class: 0	TF:M01984_0	0.023524388122403005	1.6284816639058013	6034	961	325	21846	ENSMUSG00000025153,ENSMUSG00000094686,ENSMUSG00000030697,ENSMUSG00000018395,ENSMUSG00000064360,ENSMUSG00000027959,ENSMUSG00000035545,ENSMUSG00000010608,ENSMUSG00000029439,ENSMUSG00000064357,ENSMUSG00000031153,ENSMUSG00000064358,ENSMUSG00000047139,ENSMUSG00000038393,ENSMUSG00000020154,ENSMUSG00000043154,ENSMUSG00000026349,ENSMUSG00000031785,ENSMUSG00000060860,ENSMUSG00000075229,ENSMUSG00000055436,…
TF	Factor: E2F-3; motif: NNNANGGCGCGCSNW	TF:M02743	0.029913466353298227	1.5241332582865377	1802	961	117	21846	ENSMUSG00000025153,ENSMUSG00000030201,ENSMUSG00000030671,ENSMUSG00000042249,ENSMUSG00000021748,ENSMUSG00000033768,ENSMUSG00000029405,ENSMUSG00000031340,ENSMUSG00000032350,ENSMUSG00000020154,ENSMUSG00000059474,ENSMUSG00000026349,ENSMUSG00000054871,ENSMUSG00000025964,ENSMUSG00000001657,ENSMUSG00000024045,ENSMUSG00000032621,ENSMUSG00000025372,ENSMUSG00000038253,ENSMUSG00000046546,ENSMUSG00000041354,…
TF	Factor: E2F-3; motif: NNNANGGCGCGCSNW; match class: 0	TF:M02743_0	0.029913466353298227	1.5241332582865377	1802	961	117	21846	ENSMUSG00000025153,ENSMUSG00000030201,ENSMUSG00000030671,ENSMUSG00000042249,ENSMUSG00000021748,ENSMUSG00000033768,ENSMUSG00000029405,ENSMUSG00000031340,ENSMUSG00000032350,ENSMUSG00000020154,ENSMUSG00000059474,ENSMUSG00000026349,ENSMUSG00000054871,ENSMUSG00000025964,ENSMUSG00000001657,ENSMUSG00000024045,ENSMUSG00000032621,ENSMUSG00000025372,ENSMUSG00000038253,ENSMUSG00000046546,ENSMUSG00000041354,…
TF	Factor: MTF-1; motif: TGCGCAC; match class: 0	TF:M01243_0	0.02992108156754301	1.5240227119330412	2755	961	166	21846	ENSMUSG00000025153,ENSMUSG00000050069,ENSMUSG00000031299,ENSMUSG00000055254,ENSMUSG00000018395,ENSMUSG00000001300,ENSMUSG00000040265,ENSMUSG00000035545,ENSMUSG00000033768,ENSMUSG00000039218,ENSMUSG00000040268,ENSMUSG00000031153,ENSMUSG00000019907,ENSMUSG00000038393,ENSMUSG00000021069,ENSMUSG00000022020,ENSMUSG00000021779,ENSMUSG00000044820,ENSMUSG00000028248,ENSMUSG00000025283,ENSMUSG00000025867,…
TF	Factor: MTF-1; motif: TGCGCAC	TF:M01243	0.02992108156754301	1.5240227119330412	2755	961	166	21846	ENSMUSG00000025153,ENSMUSG00000050069,ENSMUSG00000031299,ENSMUSG00000055254,ENSMUSG00000018395,ENSMUSG00000001300,ENSMUSG00000040265,ENSMUSG00000035545,ENSMUSG00000033768,ENSMUSG00000039218,ENSMUSG00000040268,ENSMUSG00000031153,ENSMUSG00000019907,ENSMUSG00000038393,ENSMUSG00000021069,ENSMUSG00000022020,ENSMUSG00000021779,ENSMUSG00000044820,ENSMUSG00000028248,ENSMUSG00000025283,ENSMUSG00000025867,…
TF	Factor: CACD; motif: CCACRCCC; match class: 1	TF:M01113_1	0.031071143749778502	1.507642759777694	4468	961	250	21846	ENSMUSG00000025153,ENSMUSG00000031299,ENSMUSG00000030697,ENSMUSG00000066705,ENSMUSG00000015542,ENSMUSG00000040265,ENSMUSG00000048058,ENSMUSG00000021765,ENSMUSG00000010608,ENSMUSG00000027474,ENSMUSG00000024042,ENSMUSG00000023015,ENSMUSG00000031340,ENSMUSG00000022490,ENSMUSG00000019907,ENSMUSG00000021069,ENSMUSG00000009633,ENSMUSG00000059474,ENSMUSG00000021779,ENSMUSG00000067586,ENSMUSG00000031785,…
TF	Factor: E2F1; motif: NNNNNGCGSSAAAN; match class: 1	TF:M08874_1	0.0340237582672412	1.4682177158682215	1506	961	101	21846	ENSMUSG00000021250,ENSMUSG00000025153,ENSMUSG00000066705,ENSMUSG00000021495,ENSMUSG00000033768,ENSMUSG00000029405,ENSMUSG00000021047,ENSMUSG00000027620,ENSMUSG00000032350,ENSMUSG00000054263,ENSMUSG00000006373,ENSMUSG00000038773,ENSMUSG00000052707,ENSMUSG00000022884,ENSMUSG00000025531,ENSMUSG00000024054,ENSMUSG00000071064,ENSMUSG00000028402,ENSMUSG00000028804,ENSMUSG00000035151,ENSMUSG00000039701,…
TF	Factor: ATF-1; motif: TNACGTCAN; match class: 1	TF:M01861_1	0.03796386881429196	1.4206295359949395	1907	961	122	21846	ENSMUSG00000021250,ENSMUSG00000030711,ENSMUSG00000068614,ENSMUSG00000015542,ENSMUSG00000035545,ENSMUSG00000024042,ENSMUSG00000054434,ENSMUSG00000029405,ENSMUSG00000021047,ENSMUSG00000039509,ENSMUSG00000008206,ENSMUSG00000015134,ENSMUSG00000030275,ENSMUSG00000038930,ENSMUSG00000006373,ENSMUSG00000029012,ENSMUSG00000007682,ENSMUSG00000063406,ENSMUSG00000020385,ENSMUSG00000034610,ENSMUSG00000024054,…
TF	Factor: Osx; motif: CCNCCCCCNNN; match class: 1	TF:M07329_1	0.046900633767803464	1.3288212886281967	2012	961	127	21846	ENSMUSG00000030697,ENSMUSG00000040265,ENSMUSG00000035545,ENSMUSG00000024042,ENSMUSG00000021025,ENSMUSG00000023015,ENSMUSG00000032350,ENSMUSG00000059474,ENSMUSG00000021779,ENSMUSG00000042851,ENSMUSG00000032418,ENSMUSG00000025964,ENSMUSG00000036452,ENSMUSG00000001657,ENSMUSG00000026235,ENSMUSG00000038692,ENSMUSG00000025372,ENSMUSG00000042625,ENSMUSG00000038773,ENSMUSG00000042742,ENSMUSG00000041354,…
HP	Centrocecal scotoma	HP:0000576	1.6796013912613932e-10	9.774793774295532	12	241	11	4393	ENSMUSG00000064357,ENSMUSG00000064358,ENSMUSG00000064367,ENSMUSG00000064351,ENSMUSG00000064370,ENSMUSG00000064368,ENSMUSG00000064363,ENSMUSG00000064341,ENSMUSG00000064345,ENSMUSG00000038084,ENSMUSG00000065947
HP	Leber optic atrophy	HP:0001112	5.020981247581212e-8	7.299211400630674	10	241	9	4393	ENSMUSG00000064357,ENSMUSG00000064358,ENSMUSG00000064367,ENSMUSG00000064370,ENSMUSG00000064368,ENSMUSG00000064363,ENSMUSG00000064341,ENSMUSG00000064345,ENSMUSG00000065947
HP	Central retinal vessel vascular tortuosity	HP:0007768	2.630053111015163e-7	6.580035481324722	11	241	9	4393	ENSMUSG00000064357,ENSMUSG00000064358,ENSMUSG00000064367,ENSMUSG00000064370,ENSMUSG00000064368,ENSMUSG00000064363,ENSMUSG00000064341,ENSMUSG00000064345,ENSMUSG00000065947
HP	Retinal arterial tortuosity	HP:0000631	2.630053111015163e-7	6.580035481324722	11	241	9	4393	ENSMUSG00000064357,ENSMUSG00000064358,ENSMUSG00000064367,ENSMUSG00000064370,ENSMUSG00000064368,ENSMUSG00000064363,ENSMUSG00000064341,ENSMUSG00000064345,ENSMUSG00000065947
HP	Ventricular preexcitation	HP:0004309	3.044281899457698e-7	6.516515134519603	22	241	12	4393	ENSMUSG00000064357,ENSMUSG00000064358,ENSMUSG00000064367,ENSMUSG00000064351,ENSMUSG00000064370,ENSMUSG00000064368,ENSMUSG00000064354,ENSMUSG00000064363,ENSMUSG00000064341,ENSMUSG00000064345,ENSMUSG00000026812,ENSMUSG00000065947
HP	Episodic vomiting	HP:0002572	0.0000011532998849270518	5.938057751304567	24	241	12	4393	ENSMUSG00000064360,ENSMUSG00000064357,ENSMUSG00000064358,ENSMUSG00000064367,ENSMUSG00000064351,ENSMUSG00000064370,ENSMUSG00000064368,ENSMUSG00000064354,ENSMUSG00000064363,ENSMUSG00000064341,ENSMUSG00000064345,ENSMUSG00000073609
HP	Slow decrease in visual acuity	HP:0007924	0.0000011532998849270518	5.938057751304567	24	241	12	4393	ENSMUSG00000064357,ENSMUSG00000064358,ENSMUSG00000064367,ENSMUSG00000064351,ENSMUSG00000064370,ENSMUSG00000064368,ENSMUSG00000064363,ENSMUSG00000064341,ENSMUSG00000064345,ENSMUSG00000065947,ENSMUSG00000006932,ENSMUSG00000022789
HP	Mitochondrial respiratory chain defects	HP:0200125	0.000008245280627408603	5.083794558593022	18	241	10	4393	ENSMUSG00000064357,ENSMUSG00000064358,ENSMUSG00000064367,ENSMUSG00000064351,ENSMUSG00000064370,ENSMUSG00000064368,ENSMUSG00000064363,ENSMUSG00000064341,ENSMUSG00000064345,ENSMUSG00000065947
HP	Retinal telangiectasia	HP:0007763	0.000008245280627408603	5.083794558593022	18	241	10	4393	ENSMUSG00000064357,ENSMUSG00000064358,ENSMUSG00000064367,ENSMUSG00000064351,ENSMUSG00000064370,ENSMUSG00000064368,ENSMUSG00000064363,ENSMUSG00000064341,ENSMUSG00000064345,ENSMUSG00000065947
HP	Lacticaciduria	HP:0003648	0.000014183251448257411	4.848224197632025	8	241	7	4393	ENSMUSG00000064360,ENSMUSG00000064357,ENSMUSG00000064367,ENSMUSG00000064368,ENSMUSG00000064363,ENSMUSG00000064341,ENSMUSG00000064345
HP	Ragged-red muscle fibers	HP:0003200	0.000027702565873114703	4.557480003754076	42	241	14	4393	ENSMUSG00000064360,ENSMUSG00000064357,ENSMUSG00000064356,ENSMUSG00000064358,ENSMUSG00000064367,ENSMUSG00000064351,ENSMUSG00000064370,ENSMUSG00000064368,ENSMUSG00000064354,ENSMUSG00000064363,ENSMUSG00000022292,ENSMUSG00000064341,ENSMUSG00000064345,ENSMUSG00000035824
HP	Arterial tortuosity	HP:0005116	0.00003156338473078793	4.500816430966918	20	241	10	4393	ENSMUSG00000064357,ENSMUSG00000064358,ENSMUSG00000064367,ENSMUSG00000064370,ENSMUSG00000064368,ENSMUSG00000064363,ENSMUSG00000064341,ENSMUSG00000064345,ENSMUSG00000065947,ENSMUSG00000032440
HP	Vascular tortuosity	HP:0004948	0.00005737683655568674	4.241263400047534	21	241	10	4393	ENSMUSG00000064357,ENSMUSG00000064358,ENSMUSG00000064367,ENSMUSG00000064370,ENSMUSG00000064368,ENSMUSG00000064363,ENSMUSG00000064341,ENSMUSG00000064345,ENSMUSG00000065947,ENSMUSG00000032440
HP	Blurred vision	HP:0000622	0.00008718105886408919	4.0595778605301	27	241	11	4393	ENSMUSG00000064357,ENSMUSG00000064358,ENSMUSG00000064367,ENSMUSG00000064351,ENSMUSG00000064370,ENSMUSG00000064368,ENSMUSG00000064363,ENSMUSG00000064341,ENSMUSG00000007097,ENSMUSG00000064345,ENSMUSG00000065947
HP	Mitochondrial myopathy	HP:0003737	0.00013612159091332148	3.8660729837546066	54	241	15	4393	ENSMUSG00000064360,ENSMUSG00000064357,ENSMUSG00000064358,ENSMUSG00000064367,ENSMUSG00000064351,ENSMUSG00000064370,ENSMUSG00000064368,ENSMUSG00000064354,ENSMUSG00000064363,ENSMUSG00000022292,ENSMUSG00000064341,ENSMUSG00000064345,ENSMUSG00000035824,ENSMUSG00000005510,ENSMUSG00000037916
HP	Wolff-Parkinson-White syndrome	HP:0001716	0.0001653099383863366	3.7817010359833105	18	241	9	4393	ENSMUSG00000064358,ENSMUSG00000064367,ENSMUSG00000064351,ENSMUSG00000064370,ENSMUSG00000064368,ENSMUSG00000064354,ENSMUSG00000064363,ENSMUSG00000064341,ENSMUSG00000026812
HP	Multiple glomerular cysts	HP:0100611	0.00019336549474022923	3.7136210213640837	10	241	7	4393	ENSMUSG00000064360,ENSMUSG00000064357,ENSMUSG00000064367,ENSMUSG00000064368,ENSMUSG00000064363,ENSMUSG00000064341,ENSMUSG00000064345
HP	Low plasma citrulline	HP:0003572	0.00019336549474022923	3.7136210213640837	10	241	7	4393	ENSMUSG00000064360,ENSMUSG00000064357,ENSMUSG00000064367,ENSMUSG00000064368,ENSMUSG00000064363,ENSMUSG00000064341,ENSMUSG00000064345
HP	Mitochondrial inheritance	HP:0001427	0.00031518511383678505	3.501434302385556	30	241	11	4393	ENSMUSG00000064357,ENSMUSG00000064358,ENSMUSG00000064367,ENSMUSG00000064351,ENSMUSG00000064370,ENSMUSG00000064368,ENSMUSG00000064354,ENSMUSG00000064363,ENSMUSG00000064341,ENSMUSG00000064345,ENSMUSG00000065947
HP	Retinal vascular tortuosity	HP:0012841	0.00045156255313411037	3.345282080125112	44	241	13	4393	ENSMUSG00000064357,ENSMUSG00000064358,ENSMUSG00000064367,ENSMUSG00000064351,ENSMUSG00000064370,ENSMUSG00000064368,ENSMUSG00000064363,ENSMUSG00000064341,ENSMUSG00000064345,ENSMUSG00000002748,ENSMUSG00000029674,ENSMUSG00000065947,ENSMUSG00000060261
HP	Stroke-like episode	HP:0002401	0.00045524709724222885	3.3417528146834026	15	241	8	4393	ENSMUSG00000064358,ENSMUSG00000064367,ENSMUSG00000064351,ENSMUSG00000064370,ENSMUSG00000064368,ENSMUSG00000064354,ENSMUSG00000064363,ENSMUSG00000064341
HP	Autistic behavior	HP:0000729	0.0005555715362031938	3.255260012730222	409	241	47	4393	ENSMUSG00000055254,ENSMUSG00000064360,ENSMUSG00000036572,ENSMUSG00000024042,ENSMUSG00000064358,ENSMUSG00000064367,ENSMUSG00000064351,ENSMUSG00000064368,ENSMUSG00000064354,ENSMUSG00000064363,ENSMUSG00000022961,ENSMUSG00000027978,ENSMUSG00000027665,ENSMUSG00000019971,ENSMUSG00000064341,ENSMUSG00000036686,ENSMUSG00000018476,ENSMUSG00000064345,ENSMUSG00000031284,ENSMUSG00000032422,ENSMUSG00000038056,…
HP	Death in early adulthood	HP:0100613	0.0005786671132637073	3.2375711987042664	38	241	12	4393	ENSMUSG00000064358,ENSMUSG00000064367,ENSMUSG00000064351,ENSMUSG00000064368,ENSMUSG00000064354,ENSMUSG00000064363,ENSMUSG00000027665,ENSMUSG00000064341,ENSMUSG00000002748,ENSMUSG00000029674,ENSMUSG00000032440,ENSMUSG00000060261
HP	Hypercalciuria	HP:0002150	0.0008018599196498263	3.095901493856305	46	241	13	4393	ENSMUSG00000032492,ENSMUSG00000042225,ENSMUSG00000066058,ENSMUSG00000064358,ENSMUSG00000064367,ENSMUSG00000064351,ENSMUSG00000064368,ENSMUSG00000064354,ENSMUSG00000064363,ENSMUSG00000064341,ENSMUSG00000002748,ENSMUSG00000029674,ENSMUSG00000060261
HP	Psychotic episodes	HP:0000725	0.0011600723294567378	2.935514932062171	12	241	7	4393	ENSMUSG00000064358,ENSMUSG00000064367,ENSMUSG00000064351,ENSMUSG00000064368,ENSMUSG00000064354,ENSMUSG00000064363,ENSMUSG00000064341
HP	Postural tremor	HP:0002174	0.0017840794155938892	2.748585817568325	49	241	13	4393	ENSMUSG00000064357,ENSMUSG00000064358,ENSMUSG00000064367,ENSMUSG00000064351,ENSMUSG00000064370,ENSMUSG00000064368,ENSMUSG00000064363,ENSMUSG00000064341,ENSMUSG00000064345,ENSMUSG00000065947,ENSMUSG00000000838,ENSMUSG00000018217,ENSMUSG00000043535
HP	Protruding ear	HP:0000411	0.0019065494703613792	2.7197519213495425	150	241	24	4393	ENSMUSG00000036572,ENSMUSG00000064358,ENSMUSG00000064367,ENSMUSG00000064351,ENSMUSG00000064368,ENSMUSG00000064354,ENSMUSG00000064363,ENSMUSG00000022961,ENSMUSG00000024381,ENSMUSG00000033420,ENSMUSG00000064341,ENSMUSG00000023952,ENSMUSG00000002748,ENSMUSG00000029674,ENSMUSG00000032198,ENSMUSG00000000838,ENSMUSG00000027253,ENSMUSG00000059493,ENSMUSG00000009905,ENSMUSG00000037251,ENSMUSG00000024382,…
HP	Infantile spasms	HP:0012469	0.0019405745430600989	2.712069670101047	42	241	12	4393	ENSMUSG00000055254,ENSMUSG00000064360,ENSMUSG00000024042,ENSMUSG00000064357,ENSMUSG00000064367,ENSMUSG00000064368,ENSMUSG00000064363,ENSMUSG00000064341,ENSMUSG00000064345,ENSMUSG00000031381,ENSMUSG00000026812,ENSMUSG00000030209
HP	Abnormal circulating citrulline concentration	HP:0011965	0.00239650025146866	2.6204225211009664	13	241	7	4393	ENSMUSG00000064360,ENSMUSG00000064357,ENSMUSG00000064367,ENSMUSG00000064368,ENSMUSG00000064363,ENSMUSG00000064341,ENSMUSG00000064345
HP	Segmental peripheral demyelination/remyelination	HP:0003481	0.0026788163305997126	2.5720570621818326	18	241	8	4393	ENSMUSG00000064360,ENSMUSG00000064357,ENSMUSG00000064367,ENSMUSG00000064368,ENSMUSG00000064363,ENSMUSG00000064341,ENSMUSG00000064345,ENSMUSG00000018217
HP	Action tremor	HP:0002345	0.003032662974292191	2.5181758509943024	133	241	22	4393	ENSMUSG00000064357,ENSMUSG00000026442,ENSMUSG00000064358,ENSMUSG00000064367,ENSMUSG00000064351,ENSMUSG00000064370,ENSMUSG00000064368,ENSMUSG00000064363,ENSMUSG00000027665,ENSMUSG00000064341,ENSMUSG00000064345,ENSMUSG00000000148,ENSMUSG00000025318,ENSMUSG00000004263,ENSMUSG00000006673,ENSMUSG00000065947,ENSMUSG00000035824,ENSMUSG00000000838,ENSMUSG00000018217,ENSMUSG00000027679,ENSMUSG00000043535,…
HP	Central scotoma	HP:0000603	0.0033539242046138926	2.474446756246895	44	241	12	4393	ENSMUSG00000064357,ENSMUSG00000064358,ENSMUSG00000064367,ENSMUSG00000064351,ENSMUSG00000064370,ENSMUSG00000064368,ENSMUSG00000064363,ENSMUSG00000064341,ENSMUSG00000064345,ENSMUSG00000038084,ENSMUSG00000065947,ENSMUSG00000022789
HP	Muscle abnormality related to mitochondrial dysfunction	HP:0003800	0.0034861150088349104	2.45765828937793	68	241	15	4393	ENSMUSG00000064360,ENSMUSG00000064357,ENSMUSG00000064358,ENSMUSG00000064367,ENSMUSG00000064351,ENSMUSG00000064370,ENSMUSG00000064368,ENSMUSG00000064354,ENSMUSG00000064363,ENSMUSG00000022292,ENSMUSG00000064341,ENSMUSG00000064345,ENSMUSG00000035824,ENSMUSG00000005510,ENSMUSG00000037916
HP	Hypothyroidism	HP:0000821	0.004013468641021323	2.3964801260059088	235	241	31	4393	ENSMUSG00000064358,ENSMUSG00000064367,ENSMUSG00000064351,ENSMUSG00000064368,ENSMUSG00000021779,ENSMUSG00000064354,ENSMUSG00000054263,ENSMUSG00000064363,ENSMUSG00000027272,ENSMUSG00000022292,ENSMUSG00000027665,ENSMUSG00000064341,ENSMUSG00000057722,ENSMUSG00000031922,ENSMUSG00000002748,ENSMUSG00000038084,ENSMUSG00000029674,ENSMUSG00000026812,ENSMUSG00000062115,ENSMUSG00000006932,ENSMUSG00000040354,…
HP	Abnormality of urine calcium concentration	HP:0011280	0.00588170910235036	2.2304964586402605	54	241	13	4393	ENSMUSG00000032492,ENSMUSG00000042225,ENSMUSG00000066058,ENSMUSG00000064358,ENSMUSG00000064367,ENSMUSG00000064351,ENSMUSG00000064368,ENSMUSG00000064354,ENSMUSG00000064363,ENSMUSG00000064341,ENSMUSG00000002748,ENSMUSG00000029674,ENSMUSG00000060261
HP	Abnormal speech prosody	HP:0031434	0.00700369465881889	2.1546727961809213	20	241	8	4393	ENSMUSG00000064360,ENSMUSG00000064357,ENSMUSG00000064367,ENSMUSG00000064368,ENSMUSG00000064363,ENSMUSG00000059003,ENSMUSG00000064341,ENSMUSG00000064345
HP	Gastroparesis	HP:0002578	0.0072016362912507926	2.142568815857184	26	241	9	4393	ENSMUSG00000064358,ENSMUSG00000064367,ENSMUSG00000064351,ENSMUSG00000064368,ENSMUSG00000064354,ENSMUSG00000064363,ENSMUSG00000022961,ENSMUSG00000022292,ENSMUSG00000064341
HP	Abnormality of Krebs cycle metabolism	HP:0000816	0.00817049990113054	2.0877513709264908	15	241	7	4393	ENSMUSG00000064360,ENSMUSG00000064357,ENSMUSG00000064367,ENSMUSG00000064368,ENSMUSG00000064363,ENSMUSG00000064341,ENSMUSG00000064345
HP	Ventricular arrhythmia	HP:0004308	0.00898986559875106	2.04624680105399	101	241	18	4393	ENSMUSG00000068614,ENSMUSG00000064357,ENSMUSG00000064358,ENSMUSG00000064367,ENSMUSG00000064351,ENSMUSG00000064370,ENSMUSG00000064368,ENSMUSG00000064354,ENSMUSG00000064363,ENSMUSG00000022292,ENSMUSG00000064341,ENSMUSG00000001552,ENSMUSG00000041695,ENSMUSG00000064345,ENSMUSG00000026812,ENSMUSG00000040086,ENSMUSG00000065947,ENSMUSG00000063450
HP	Abnormality of thyroid physiology	HP:0002926	0.009741775694620602	2.0113618743238892	245	241	31	4393	ENSMUSG00000064358,ENSMUSG00000064367,ENSMUSG00000064351,ENSMUSG00000064368,ENSMUSG00000021779,ENSMUSG00000064354,ENSMUSG00000054263,ENSMUSG00000064363,ENSMUSG00000027272,ENSMUSG00000022292,ENSMUSG00000027665,ENSMUSG00000064341,ENSMUSG00000057722,ENSMUSG00000031922,ENSMUSG00000002748,ENSMUSG00000038084,ENSMUSG00000029674,ENSMUSG00000026812,ENSMUSG00000062115,ENSMUSG00000006932,ENSMUSG00000040354,…
HP	Anxiety	HP:0000739	0.010264506270579081	1.9886619356377577	270	241	33	4393	ENSMUSG00000026442,ENSMUSG00000064358,ENSMUSG00000064367,ENSMUSG00000064351,ENSMUSG00000064368,ENSMUSG00000064354,ENSMUSG00000064363,ENSMUSG00000026235,ENSMUSG00000050148,ENSMUSG00000022292,ENSMUSG00000059003,ENSMUSG00000027665,ENSMUSG00000064341,ENSMUSG00000031284,ENSMUSG00000002748,ENSMUSG00000072115,ENSMUSG00000029674,ENSMUSG00000025318,ENSMUSG00000062115,ENSMUSG00000062209,ENSMUSG00000033933,…
HP	Bulbar signs	HP:0002483	0.010290882351854727	1.9875473867426097	27	241	9	4393	ENSMUSG00000064360,ENSMUSG00000064357,ENSMUSG00000064367,ENSMUSG00000064368,ENSMUSG00000064363,ENSMUSG00000064341,ENSMUSG00000064345,ENSMUSG00000031972,ENSMUSG00000058126
HP	Abnormal renal tubule morphology	HP:0000091	0.010461634668459195	1.9804004500744516	83	241	16	4393	ENSMUSG00000064360,ENSMUSG00000064357,ENSMUSG00000064358,ENSMUSG00000064367,ENSMUSG00000064351,ENSMUSG00000064368,ENSMUSG00000064354,ENSMUSG00000039509,ENSMUSG00000064363,ENSMUSG00000033420,ENSMUSG00000064341,ENSMUSG00000064345,ENSMUSG00000070645,ENSMUSG00000002748,ENSMUSG00000029674,ENSMUSG00000060261
HP	Optic neuropathy	HP:0001138	0.011206114168552455	1.9505449572281006	57	241	13	4393	ENSMUSG00000064360,ENSMUSG00000064357,ENSMUSG00000064358,ENSMUSG00000064367,ENSMUSG00000064370,ENSMUSG00000064368,ENSMUSG00000064363,ENSMUSG00000064341,ENSMUSG00000064345,ENSMUSG00000004263,ENSMUSG00000065947,ENSMUSG00000005510,ENSMUSG00000037916
HP	Mask-like facies	HP:0000298	0.011206114168552455	1.9505449572281006	57	241	13	4393	ENSMUSG00000064358,ENSMUSG00000064367,ENSMUSG00000064351,ENSMUSG00000074207,ENSMUSG00000064368,ENSMUSG00000064354,ENSMUSG00000064363,ENSMUSG00000024054,ENSMUSG00000064341,ENSMUSG00000035824,ENSMUSG00000000838,ENSMUSG00000031972,ENSMUSG00000037369
HP	Abnormal retinal artery morphology	HP:0000630	0.011470769812179721	1.9404074352841645	49	241	12	4393	ENSMUSG00000064357,ENSMUSG00000064358,ENSMUSG00000064367,ENSMUSG00000064370,ENSMUSG00000064368,ENSMUSG00000064363,ENSMUSG00000064341,ENSMUSG00000064345,ENSMUSG00000002748,ENSMUSG00000029674,ENSMUSG00000065947,ENSMUSG00000060261
HP	Abnormal muscle fiber morphology	HP:0004303	0.011954669583689369	1.9224624228910334	200	241	27	4393	ENSMUSG00000021250,ENSMUSG00000064360,ENSMUSG00000064357,ENSMUSG00000064356,ENSMUSG00000064358,ENSMUSG00000064367,ENSMUSG00000064351,ENSMUSG00000064370,ENSMUSG00000064368,ENSMUSG00000064354,ENSMUSG00000064363,ENSMUSG00000024381,ENSMUSG00000022292,ENSMUSG00000064341,ENSMUSG00000064345,ENSMUSG00000049686,ENSMUSG00000038084,ENSMUSG00000070699,ENSMUSG00000035824,ENSMUSG00000063450,ENSMUSG00000026466,…
HP	Abnormal fear/anxiety-related behavior	HP:0100852	0.013050649191608215	1.88436788423983	273	241	33	4393	ENSMUSG00000026442,ENSMUSG00000064358,ENSMUSG00000064367,ENSMUSG00000064351,ENSMUSG00000064368,ENSMUSG00000064354,ENSMUSG00000064363,ENSMUSG00000026235,ENSMUSG00000050148,ENSMUSG00000022292,ENSMUSG00000059003,ENSMUSG00000027665,ENSMUSG00000064341,ENSMUSG00000031284,ENSMUSG00000002748,ENSMUSG00000072115,ENSMUSG00000029674,ENSMUSG00000025318,ENSMUSG00000062115,ENSMUSG00000062209,ENSMUSG00000033933,…
HP	Polyneuropathy	HP:0001271	0.01374807926258206	1.8617579726649565	58	241	13	4393	ENSMUSG00000064357,ENSMUSG00000032350,ENSMUSG00000064358,ENSMUSG00000064367,ENSMUSG00000064370,ENSMUSG00000064368,ENSMUSG00000064363,ENSMUSG00000064341,ENSMUSG00000064345,ENSMUSG00000038084,ENSMUSG00000065947,ENSMUSG00000022765,ENSMUSG00000043535
HP	Abnormal renal insterstitial morphology	HP:0032581	0.014368467615462033	1.8425895465237812	50	241	12	4393	ENSMUSG00000064358,ENSMUSG00000064367,ENSMUSG00000064351,ENSMUSG00000064368,ENSMUSG00000064354,ENSMUSG00000064363,ENSMUSG00000033420,ENSMUSG00000064341,ENSMUSG00000070645,ENSMUSG00000002748,ENSMUSG00000029674,ENSMUSG00000060261
HP	Abnormal tubulointerstitial morphology	HP:0001969	0.014368467615462033	1.8425895465237812	50	241	12	4393	ENSMUSG00000064358,ENSMUSG00000064367,ENSMUSG00000064351,ENSMUSG00000064368,ENSMUSG00000064354,ENSMUSG00000064363,ENSMUSG00000033420,ENSMUSG00000064341,ENSMUSG00000070645,ENSMUSG00000002748,ENSMUSG00000029674,ENSMUSG00000060261
HP	Abnormal systemic arterial morphology	HP:0011004	0.01712036573827285	1.7664869618307641	393	241	42	4393	ENSMUSG00000021250,ENSMUSG00000032492,ENSMUSG00000064357,ENSMUSG00000064358,ENSMUSG00000064367,ENSMUSG00000064351,ENSMUSG00000064370,ENSMUSG00000064368,ENSMUSG00000064354,ENSMUSG00000064363,ENSMUSG00000022961,ENSMUSG00000033420,ENSMUSG00000005514,ENSMUSG00000027665,ENSMUSG00000064341,ENSMUSG00000064345,ENSMUSG00000031381,ENSMUSG00000031922,ENSMUSG00000019338,ENSMUSG00000002748,ENSMUSG00000041147,…
HP	Episodic respiratory distress	HP:0004885	0.022452688080927888	1.6487316569400234	17	241	7	4393	ENSMUSG00000064360,ENSMUSG00000064357,ENSMUSG00000064367,ENSMUSG00000064368,ENSMUSG00000064363,ENSMUSG00000064341,ENSMUSG00000064345
HP	Abnormality of head blood vessel	HP:3000036	0.024672414765171846	1.6077883426923936	61	241	13	4393	ENSMUSG00000064357,ENSMUSG00000064358,ENSMUSG00000064367,ENSMUSG00000064370,ENSMUSG00000064368,ENSMUSG00000064363,ENSMUSG00000033420,ENSMUSG00000064341,ENSMUSG00000064345,ENSMUSG00000002748,ENSMUSG00000029674,ENSMUSG00000065947,ENSMUSG00000060261
HP	Delayed skeletal maturation	HP:0002750	0.026739097337686996	1.5728532578024728	295	241	34	4393	ENSMUSG00000021250,ENSMUSG00000064356,ENSMUSG00000064358,ENSMUSG00000064367,ENSMUSG00000064351,ENSMUSG00000064368,ENSMUSG00000021779,ENSMUSG00000064354,ENSMUSG00000064363,ENSMUSG00000027272,ENSMUSG00000033420,ENSMUSG00000005514,ENSMUSG00000022292,ENSMUSG00000064341,ENSMUSG00000041695,ENSMUSG00000025337,ENSMUSG00000006715,ENSMUSG00000031922,ENSMUSG00000002748,ENSMUSG00000025407,ENSMUSG00000029674,…
HP	Hyperalaninemia	HP:0003348	0.027162327841222775	1.566033013284172	30	241	9	4393	ENSMUSG00000031299,ENSMUSG00000064360,ENSMUSG00000064357,ENSMUSG00000064367,ENSMUSG00000064368,ENSMUSG00000064363,ENSMUSG00000022292,ENSMUSG00000064341,ENSMUSG00000064345
HP	Demyelinating peripheral neuropathy	HP:0007108	0.0335093746053321	1.4748336774463695	38	241	10	4393	ENSMUSG00000064360,ENSMUSG00000064357,ENSMUSG00000064367,ENSMUSG00000064368,ENSMUSG00000064363,ENSMUSG00000022292,ENSMUSG00000064341,ENSMUSG00000064345,ENSMUSG00000018217,ENSMUSG00000024382
HP	Migraine	HP:0002076	0.03463890832016581	1.4604358036638985	132	241	20	4393	ENSMUSG00000064358,ENSMUSG00000064367,ENSMUSG00000064351,ENSMUSG00000064370,ENSMUSG00000064368,ENSMUSG00000064354,ENSMUSG00000064363,ENSMUSG00000022292,ENSMUSG00000059003,ENSMUSG00000027665,ENSMUSG00000015053,ENSMUSG00000064341,ENSMUSG00000007097,ENSMUSG00000038084,ENSMUSG00000033933,ENSMUSG00000022789,ENSMUSG00000025264,ENSMUSG00000032440,ENSMUSG00000053080,ENSMUSG00000064329
HP	Progressive visual loss	HP:0000529	0.035445834257279304	1.450434797586202	91	241	16	4393	ENSMUSG00000064357,ENSMUSG00000064358,ENSMUSG00000064367,ENSMUSG00000064351,ENSMUSG00000064370,ENSMUSG00000064368,ENSMUSG00000064363,ENSMUSG00000022961,ENSMUSG00000025531,ENSMUSG00000019971,ENSMUSG00000064341,ENSMUSG00000064345,ENSMUSG00000038084,ENSMUSG00000065947,ENSMUSG00000006932,ENSMUSG00000022789
HP	Abnormal circulating alanine concentration	HP:0010916	0.036464436935347	1.4381304881961356	31	241	9	4393	ENSMUSG00000031299,ENSMUSG00000064360,ENSMUSG00000064357,ENSMUSG00000064367,ENSMUSG00000064368,ENSMUSG00000064363,ENSMUSG00000022292,ENSMUSG00000064341,ENSMUSG00000064345
HP	Abnormal circulating pyruvate family amino acid concentration	HP:0010915	0.036464436935347	1.4381304881961356	31	241	9	4393	ENSMUSG00000031299,ENSMUSG00000064360,ENSMUSG00000064357,ENSMUSG00000064367,ENSMUSG00000064368,ENSMUSG00000064363,ENSMUSG00000022292,ENSMUSG00000064341,ENSMUSG00000064345
HP	Aortic aneurysm	HP:0004942	0.04084487308453983	1.3888624490662138	102	241	17	4393	ENSMUSG00000064358,ENSMUSG00000064367,ENSMUSG00000064351,ENSMUSG00000064368,ENSMUSG00000064354,ENSMUSG00000064363,ENSMUSG00000005514,ENSMUSG00000064341,ENSMUSG00000002748,ENSMUSG00000029674,ENSMUSG00000000838,ENSMUSG00000074582,ENSMUSG00000071649,ENSMUSG00000018412,ENSMUSG00000032440,ENSMUSG00000060261,ENSMUSG00000058126
HP	Focal T2 hyperintense basal ganglia lesion	HP:0007183	0.04292090120043808	1.3673311678275126	39	241	10	4393	ENSMUSG00000031299,ENSMUSG00000064360,ENSMUSG00000064357,ENSMUSG00000064367,ENSMUSG00000064368,ENSMUSG00000064363,ENSMUSG00000064341,ENSMUSG00000064345,ENSMUSG00000005510,ENSMUSG00000037916
HP	Abnormality of skeletal maturation	HP:0000927	0.047076343094531146	1.3271972806533543	329	241	36	4393	ENSMUSG00000021250,ENSMUSG00000032492,ENSMUSG00000064356,ENSMUSG00000064358,ENSMUSG00000064367,ENSMUSG00000064351,ENSMUSG00000064368,ENSMUSG00000021779,ENSMUSG00000064354,ENSMUSG00000064363,ENSMUSG00000027272,ENSMUSG00000033420,ENSMUSG00000005514,ENSMUSG00000022292,ENSMUSG00000064341,ENSMUSG00000041695,ENSMUSG00000057722,ENSMUSG00000025337,ENSMUSG00000006715,ENSMUSG00000031922,ENSMUSG00000002748,…
HP	Hemianopia	HP:0012377	0.04833522842828677	1.315736224626487	32	241	9	4393	ENSMUSG00000064358,ENSMUSG00000064367,ENSMUSG00000064351,ENSMUSG00000064370,ENSMUSG00000064368,ENSMUSG00000064354,ENSMUSG00000064363,ENSMUSG00000064341,ENSMUSG00000006932

## Sheet: 2.2_GO_Term,KEGG;TF_Module15
gProfiler_mmusculus_Module15
source	term_name	term_id	adjusted_p_value	negative_log10_of_adjusted_p_value	term_size	query_size	intersection_size	effective_domain_size	intersections
GO:MF	enzyme binding	GO:0019899	0.0163717528629294	1.7859048197973595	2353	118	29	21090	ENSMUSG00000026875,ENSMUSG00000052921,ENSMUSG00000046404,ENSMUSG00000040506,ENSMUSG00000074182,ENSMUSG00000020733,ENSMUSG00000059456,ENSMUSG00000048490,ENSMUSG00000044562,ENSMUSG00000059363,ENSMUSG00000071042,ENSMUSG00000025504,ENSMUSG00000028086,ENSMUSG00000059981,ENSMUSG00000068663,ENSMUSG00000035765,ENSMUSG00000046865,ENSMUSG00000015377,ENSMUSG00000040818,ENSMUSG00000034994,ENSMUSG00000035299,…
GO:CC	intracellular	GO:0005622	0.0011422712497118491	2.942230754001732	13902	120	101	21187	ENSMUSG00000033983,ENSMUSG00000026875,ENSMUSG00000028996,ENSMUSG00000037461,ENSMUSG00000052921,ENSMUSG00000021666,ENSMUSG00000009097,ENSMUSG00000026082,ENSMUSG00000046404,ENSMUSG00000034292,ENSMUSG00000040506,ENSMUSG00000020788,ENSMUSG00000074182,ENSMUSG00000022779,ENSMUSG00000020733,ENSMUSG00000068417,ENSMUSG00000031327,ENSMUSG00000059456,ENSMUSG00000010609,ENSMUSG00000030790,ENSMUSG00000054611,…
GO:CC	fibrillar center	GO:0001650	0.0022258284378880422	2.652508313204334	128	120	7	21187	ENSMUSG00000033983,ENSMUSG00000055762,ENSMUSG00000048490,ENSMUSG00000003154,ENSMUSG00000046865,ENSMUSG00000020923,ENSMUSG00000023947
TF	Factor: IRF4; motif: NNNAYTCTCGGWNNN; match class: 1	TF:M02872_1	0.0400309304378309	1.3976043154827136	8126	124	69	21846	ENSMUSG00000033983,ENSMUSG00000028996,ENSMUSG00000037461,ENSMUSG00000052921,ENSMUSG00000009097,ENSMUSG00000046404,ENSMUSG00000034292,ENSMUSG00000040506,ENSMUSG00000020788,ENSMUSG00000022779,ENSMUSG00000020733,ENSMUSG00000020393,ENSMUSG00000031327,ENSMUSG00000010609,ENSMUSG00000030790,ENSMUSG00000054611,ENSMUSG00000024011,ENSMUSG00000039285,ENSMUSG00000035227,ENSMUSG00000048490,ENSMUSG00000059363,…
TF	Factor: TEL1; motif: CNCGGAANNN	TF:M01993	0.04588307564643599	1.3383474780526854	10414	124	82	21846	ENSMUSG00000033983,ENSMUSG00000052921,ENSMUSG00000021666,ENSMUSG00000009097,ENSMUSG00000026082,ENSMUSG00000031216,ENSMUSG00000040506,ENSMUSG00000020788,ENSMUSG00000022779,ENSMUSG00000020393,ENSMUSG00000068417,ENSMUSG00000031327,ENSMUSG00000010609,ENSMUSG00000054611,ENSMUSG00000039285,ENSMUSG00000055762,ENSMUSG00000039205,ENSMUSG00000048490,ENSMUSG00000059363,ENSMUSG00000027765,ENSMUSG00000058569,…
TF	Factor: TEL1; motif: CNCGGAANNN; match class: 0	TF:M01993_0	0.04588307564643599	1.3383474780526854	10414	124	82	21846	ENSMUSG00000033983,ENSMUSG00000052921,ENSMUSG00000021666,ENSMUSG00000009097,ENSMUSG00000026082,ENSMUSG00000031216,ENSMUSG00000040506,ENSMUSG00000020788,ENSMUSG00000022779,ENSMUSG00000020393,ENSMUSG00000068417,ENSMUSG00000031327,ENSMUSG00000010609,ENSMUSG00000054611,ENSMUSG00000039285,ENSMUSG00000055762,ENSMUSG00000039205,ENSMUSG00000048490,ENSMUSG00000059363,ENSMUSG00000027765,ENSMUSG00000058569,…
TF	Factor: ELF4; motif: CCCGGAARTN	TF:M01979	0.04932254056259473	1.3069545613565379	7185	124	63	21846	ENSMUSG00000033983,ENSMUSG00000052921,ENSMUSG00000009097,ENSMUSG00000040506,ENSMUSG00000020788,ENSMUSG00000022779,ENSMUSG00000068417,ENSMUSG00000010609,ENSMUSG00000054611,ENSMUSG00000039285,ENSMUSG00000055762,ENSMUSG00000039205,ENSMUSG00000048490,ENSMUSG00000027765,ENSMUSG00000027593,ENSMUSG00000007029,ENSMUSG00000040350,ENSMUSG00000047613,ENSMUSG00000032840,ENSMUSG00000042348,ENSMUSG00000090015,…
TF	Factor: ELF4; motif: CCCGGAARTN; match class: 0	TF:M01979_0	0.04932254056259473	1.3069545613565379	7185	124	63	21846	ENSMUSG00000033983,ENSMUSG00000052921,ENSMUSG00000009097,ENSMUSG00000040506,ENSMUSG00000020788,ENSMUSG00000022779,ENSMUSG00000068417,ENSMUSG00000010609,ENSMUSG00000054611,ENSMUSG00000039285,ENSMUSG00000055762,ENSMUSG00000039205,ENSMUSG00000048490,ENSMUSG00000027765,ENSMUSG00000027593,ENSMUSG00000007029,ENSMUSG00000040350,ENSMUSG00000047613,ENSMUSG00000032840,ENSMUSG00000042348,ENSMUSG00000090015,…
CORUM	Kremen1-AP-2 complex	CORUM:6204	0.049956637638530234	1.3014067997649368	1	5	1	1058	ENSMUSG00000020393
CORUM	Slc34a1-Nherf1 complex	CORUM:6839	0.049956637638530234	1.3014067997649368	1	5	1	1058	ENSMUSG00000020733

## Sheet: 2.3_GO_Term,KEGG;TF_Module18
gProfiler_mmusculus_Module18
source	term_name	term_id	adjusted_p_value	negative_log10_of_adjusted_p_value	term_size	query_size	intersection_size	effective_domain_size	intersections
GO:MF	nucleic acid binding	GO:0003676	0.0018891459202980355	2.723734495263616	3700	269	77	21090	ENSMUSG00000048416,ENSMUSG00000053333,ENSMUSG00000037465,ENSMUSG00000042496,ENSMUSG00000074405,ENSMUSG00000056014,ENSMUSG00000022325,ENSMUSG00000059669,ENSMUSG00000047407,ENSMUSG00000046962,ENSMUSG00000021245,ENSMUSG00000045333,ENSMUSG00000058402,ENSMUSG00000025997,ENSMUSG00000018858,ENSMUSG00000060244,ENSMUSG00000035310,ENSMUSG00000008398,ENSMUSG00000018425,ENSMUSG00000057788,ENSMUSG00000042156,…
GO:MF	heterocyclic compound binding	GO:1901363	0.003863208648976266	2.413051835305354	5816	269	107	21090	ENSMUSG00000048416,ENSMUSG00000053333,ENSMUSG00000037465,ENSMUSG00000061393,ENSMUSG00000042496,ENSMUSG00000027952,ENSMUSG00000074405,ENSMUSG00000056014,ENSMUSG00000022325,ENSMUSG00000027646,ENSMUSG00000004865,ENSMUSG00000059669,ENSMUSG00000047407,ENSMUSG00000038861,ENSMUSG00000028085,ENSMUSG00000046962,ENSMUSG00000018861,ENSMUSG00000042462,ENSMUSG00000021245,ENSMUSG00000023286,ENSMUSG00000045333,…
GO:MF	organic cyclic compound binding	GO:0097159	0.005017021712775132	2.2995540194191246	5919	269	108	21090	ENSMUSG00000048416,ENSMUSG00000053333,ENSMUSG00000037465,ENSMUSG00000061393,ENSMUSG00000042496,ENSMUSG00000027952,ENSMUSG00000074405,ENSMUSG00000056014,ENSMUSG00000022325,ENSMUSG00000027646,ENSMUSG00000004865,ENSMUSG00000059669,ENSMUSG00000047407,ENSMUSG00000038861,ENSMUSG00000028085,ENSMUSG00000046962,ENSMUSG00000018861,ENSMUSG00000042462,ENSMUSG00000021245,ENSMUSG00000023286,ENSMUSG00000045333,…
GO:BP	nitrogen compound metabolic process	GO:0006807	0.000006648126435041105	5.1773007296694145	9681	265	168	21272	ENSMUSG00000030652,ENSMUSG00000048416,ENSMUSG00000053333,ENSMUSG00000037465,ENSMUSG00000061393,ENSMUSG00000042496,ENSMUSG00000062210,ENSMUSG00000014074,ENSMUSG00000002083,ENSMUSG00000054889,ENSMUSG00000031930,ENSMUSG00000027952,ENSMUSG00000036782,ENSMUSG00000074212,ENSMUSG00000048911,ENSMUSG00000072770,ENSMUSG00000039754,ENSMUSG00000056014,ENSMUSG00000034656,ENSMUSG00000022325,ENSMUSG00000022686,…
GO:BP	primary metabolic process	GO:0044238	0.000012462169587105396	4.904406343095465	10240	265	174	21272	ENSMUSG00000030652,ENSMUSG00000048416,ENSMUSG00000053333,ENSMUSG00000037465,ENSMUSG00000061393,ENSMUSG00000042496,ENSMUSG00000062210,ENSMUSG00000014074,ENSMUSG00000002083,ENSMUSG00000054889,ENSMUSG00000031930,ENSMUSG00000027952,ENSMUSG00000036782,ENSMUSG00000074212,ENSMUSG00000048911,ENSMUSG00000072770,ENSMUSG00000039754,ENSMUSG00000056014,ENSMUSG00000034656,ENSMUSG00000022325,ENSMUSG00000022686,…
GO:BP	cellular metabolic process	GO:0044237	0.000025004514508597914	4.6019815733612175	10318	265	174	21272	ENSMUSG00000030652,ENSMUSG00000048416,ENSMUSG00000053333,ENSMUSG00000037465,ENSMUSG00000061393,ENSMUSG00000042496,ENSMUSG00000062210,ENSMUSG00000014074,ENSMUSG00000002083,ENSMUSG00000054889,ENSMUSG00000031930,ENSMUSG00000027952,ENSMUSG00000036782,ENSMUSG00000074212,ENSMUSG00000048911,ENSMUSG00000072770,ENSMUSG00000039754,ENSMUSG00000056014,ENSMUSG00000034656,ENSMUSG00000022325,ENSMUSG00000022686,…
GO:BP	organic substance metabolic process	GO:0071704	0.00003502631219291208	4.455605585736232	10940	265	181	21272	ENSMUSG00000030652,ENSMUSG00000048416,ENSMUSG00000053333,ENSMUSG00000037465,ENSMUSG00000061393,ENSMUSG00000042496,ENSMUSG00000034201,ENSMUSG00000062210,ENSMUSG00000014074,ENSMUSG00000002083,ENSMUSG00000054889,ENSMUSG00000031930,ENSMUSG00000027952,ENSMUSG00000036782,ENSMUSG00000074212,ENSMUSG00000048911,ENSMUSG00000072770,ENSMUSG00000039754,ENSMUSG00000056014,ENSMUSG00000034656,ENSMUSG00000022325,…
GO:BP	macromolecule metabolic process	GO:0043170	0.000037200698191661186	4.429448909098203	9468	265	163	21272	ENSMUSG00000030652,ENSMUSG00000048416,ENSMUSG00000053333,ENSMUSG00000037465,ENSMUSG00000061393,ENSMUSG00000042496,ENSMUSG00000034201,ENSMUSG00000062210,ENSMUSG00000014074,ENSMUSG00000002083,ENSMUSG00000054889,ENSMUSG00000031930,ENSMUSG00000036782,ENSMUSG00000074212,ENSMUSG00000048911,ENSMUSG00000072770,ENSMUSG00000039754,ENSMUSG00000056014,ENSMUSG00000022325,ENSMUSG00000022686,ENSMUSG00000027646,…
GO:BP	cellular macromolecule metabolic process	GO:0044260	0.00007445560368648348	4.1281026107588845	7980	265	143	21272	ENSMUSG00000030652,ENSMUSG00000048416,ENSMUSG00000053333,ENSMUSG00000037465,ENSMUSG00000061393,ENSMUSG00000042496,ENSMUSG00000062210,ENSMUSG00000014074,ENSMUSG00000002083,ENSMUSG00000054889,ENSMUSG00000031930,ENSMUSG00000036782,ENSMUSG00000074212,ENSMUSG00000048911,ENSMUSG00000072770,ENSMUSG00000039754,ENSMUSG00000056014,ENSMUSG00000022325,ENSMUSG00000022686,ENSMUSG00000027646,ENSMUSG00000004865,…
GO:BP	metabolic process	GO:0008152	0.00010782196161562296	3.967292771273	11496	265	186	21272	ENSMUSG00000030652,ENSMUSG00000048416,ENSMUSG00000053333,ENSMUSG00000037465,ENSMUSG00000061393,ENSMUSG00000042496,ENSMUSG00000034201,ENSMUSG00000062210,ENSMUSG00000014074,ENSMUSG00000002083,ENSMUSG00000054889,ENSMUSG00000031930,ENSMUSG00000027952,ENSMUSG00000036782,ENSMUSG00000074212,ENSMUSG00000048911,ENSMUSG00000072770,ENSMUSG00000039754,ENSMUSG00000056014,ENSMUSG00000034656,ENSMUSG00000022325,…
GO:BP	cellular nitrogen compound metabolic process	GO:0034641	0.00022481483370568057	3.6481750365905903	6099	265	116	21272	ENSMUSG00000030652,ENSMUSG00000048416,ENSMUSG00000053333,ENSMUSG00000037465,ENSMUSG00000061393,ENSMUSG00000042496,ENSMUSG00000014074,ENSMUSG00000031930,ENSMUSG00000027952,ENSMUSG00000039754,ENSMUSG00000056014,ENSMUSG00000034656,ENSMUSG00000022325,ENSMUSG00000027646,ENSMUSG00000004865,ENSMUSG00000026887,ENSMUSG00000059669,ENSMUSG00000047407,ENSMUSG00000028085,ENSMUSG00000060038,ENSMUSG00000024457,…
GO:BP	organic cyclic compound metabolic process	GO:1901360	0.00023978371976154608	3.6201803068824745	5749	265	111	21272	ENSMUSG00000030652,ENSMUSG00000048416,ENSMUSG00000053333,ENSMUSG00000037465,ENSMUSG00000061393,ENSMUSG00000042496,ENSMUSG00000014074,ENSMUSG00000031930,ENSMUSG00000027952,ENSMUSG00000039754,ENSMUSG00000056014,ENSMUSG00000022325,ENSMUSG00000027646,ENSMUSG00000004865,ENSMUSG00000059669,ENSMUSG00000047407,ENSMUSG00000028085,ENSMUSG00000024457,ENSMUSG00000031548,ENSMUSG00000046962,ENSMUSG00000018861,…
GO:BP	cellular aromatic compound metabolic process	GO:0006725	0.00026937495815531416	3.5696427799584605	5549	265	108	21272	ENSMUSG00000030652,ENSMUSG00000048416,ENSMUSG00000053333,ENSMUSG00000037465,ENSMUSG00000061393,ENSMUSG00000042496,ENSMUSG00000014074,ENSMUSG00000031930,ENSMUSG00000027952,ENSMUSG00000039754,ENSMUSG00000056014,ENSMUSG00000022325,ENSMUSG00000027646,ENSMUSG00000004865,ENSMUSG00000059669,ENSMUSG00000047407,ENSMUSG00000028085,ENSMUSG00000024457,ENSMUSG00000031548,ENSMUSG00000046962,ENSMUSG00000042462,…
GO:BP	heterocycle metabolic process	GO:0046483	0.000521727813870591	3.2825560099547784	5476	265	106	21272	ENSMUSG00000030652,ENSMUSG00000048416,ENSMUSG00000053333,ENSMUSG00000037465,ENSMUSG00000061393,ENSMUSG00000042496,ENSMUSG00000014074,ENSMUSG00000031930,ENSMUSG00000027952,ENSMUSG00000039754,ENSMUSG00000056014,ENSMUSG00000022325,ENSMUSG00000027646,ENSMUSG00000004865,ENSMUSG00000059669,ENSMUSG00000047407,ENSMUSG00000028085,ENSMUSG00000024457,ENSMUSG00000031548,ENSMUSG00000046962,ENSMUSG00000042462,…
GO:BP	nucleobase-containing compound metabolic process	GO:0006139	0.0005440222038401233	3.2643833745509854	5340	265	104	21272	ENSMUSG00000030652,ENSMUSG00000048416,ENSMUSG00000053333,ENSMUSG00000037465,ENSMUSG00000061393,ENSMUSG00000042496,ENSMUSG00000014074,ENSMUSG00000031930,ENSMUSG00000027952,ENSMUSG00000039754,ENSMUSG00000056014,ENSMUSG00000022325,ENSMUSG00000027646,ENSMUSG00000004865,ENSMUSG00000059669,ENSMUSG00000047407,ENSMUSG00000028085,ENSMUSG00000024457,ENSMUSG00000031548,ENSMUSG00000046962,ENSMUSG00000042462,…
GO:BP	nucleic acid metabolic process	GO:0090304	0.0013201034188861382	2.8793920441788443	4875	265	96	21272	ENSMUSG00000030652,ENSMUSG00000048416,ENSMUSG00000053333,ENSMUSG00000037465,ENSMUSG00000061393,ENSMUSG00000042496,ENSMUSG00000014074,ENSMUSG00000031930,ENSMUSG00000039754,ENSMUSG00000056014,ENSMUSG00000022325,ENSMUSG00000027646,ENSMUSG00000004865,ENSMUSG00000059669,ENSMUSG00000047407,ENSMUSG00000028085,ENSMUSG00000024457,ENSMUSG00000031548,ENSMUSG00000046962,ENSMUSG00000042462,ENSMUSG00000007570,…
GO:BP	regulation of macromolecule metabolic process	GO:0060255	0.0017932527354897999	2.746358498004183	6399	265	117	21272	ENSMUSG00000030652,ENSMUSG00000048416,ENSMUSG00000053333,ENSMUSG00000037465,ENSMUSG00000061393,ENSMUSG00000042496,ENSMUSG00000034201,ENSMUSG00000062210,ENSMUSG00000014074,ENSMUSG00000002083,ENSMUSG00000031930,ENSMUSG00000072770,ENSMUSG00000056014,ENSMUSG00000027646,ENSMUSG00000004865,ENSMUSG00000047407,ENSMUSG00000024457,ENSMUSG00000031548,ENSMUSG00000046962,ENSMUSG00000028886,ENSMUSG00000031660,…
GO:BP	gene expression	GO:0010467	0.0018320784518470999	2.737055933247429	5752	265	108	21272	ENSMUSG00000030652,ENSMUSG00000048416,ENSMUSG00000053333,ENSMUSG00000037465,ENSMUSG00000061393,ENSMUSG00000042496,ENSMUSG00000034201,ENSMUSG00000062210,ENSMUSG00000014074,ENSMUSG00000031930,ENSMUSG00000056014,ENSMUSG00000022325,ENSMUSG00000027646,ENSMUSG00000004865,ENSMUSG00000026887,ENSMUSG00000059669,ENSMUSG00000047407,ENSMUSG00000028085,ENSMUSG00000060038,ENSMUSG00000024457,ENSMUSG00000031548,…
GO:BP	biosynthetic process	GO:0009058	0.0024637349793965257	2.6084060104588582	5785	265	108	21272	ENSMUSG00000030652,ENSMUSG00000048416,ENSMUSG00000037465,ENSMUSG00000061393,ENSMUSG00000042496,ENSMUSG00000014074,ENSMUSG00000031930,ENSMUSG00000027952,ENSMUSG00000056014,ENSMUSG00000034656,ENSMUSG00000022686,ENSMUSG00000027646,ENSMUSG00000035735,ENSMUSG00000026887,ENSMUSG00000059669,ENSMUSG00000047407,ENSMUSG00000028085,ENSMUSG00000060038,ENSMUSG00000024457,ENSMUSG00000031548,ENSMUSG00000046962,…
GO:BP	cellular biosynthetic process	GO:0044249	0.0028401114451197472	2.5466646180336214	5587	265	105	21272	ENSMUSG00000030652,ENSMUSG00000048416,ENSMUSG00000037465,ENSMUSG00000061393,ENSMUSG00000042496,ENSMUSG00000014074,ENSMUSG00000031930,ENSMUSG00000027952,ENSMUSG00000056014,ENSMUSG00000034656,ENSMUSG00000022686,ENSMUSG00000027646,ENSMUSG00000035735,ENSMUSG00000026887,ENSMUSG00000059669,ENSMUSG00000047407,ENSMUSG00000028085,ENSMUSG00000024457,ENSMUSG00000031548,ENSMUSG00000046962,ENSMUSG00000018861,…
GO:BP	RNA metabolic process	GO:0016070	0.004755121965778491	2.322838339213368	4390	265	87	21272	ENSMUSG00000030652,ENSMUSG00000048416,ENSMUSG00000053333,ENSMUSG00000037465,ENSMUSG00000061393,ENSMUSG00000042496,ENSMUSG00000014074,ENSMUSG00000031930,ENSMUSG00000056014,ENSMUSG00000022325,ENSMUSG00000027646,ENSMUSG00000004865,ENSMUSG00000059669,ENSMUSG00000047407,ENSMUSG00000028085,ENSMUSG00000024457,ENSMUSG00000031548,ENSMUSG00000046962,ENSMUSG00000031660,ENSMUSG00000027628,ENSMUSG00000045333,…
GO:BP	regulation of nitrogen compound metabolic process	GO:0051171	0.005939530570586122	2.226247878025593	5814	265	107	21272	ENSMUSG00000030652,ENSMUSG00000048416,ENSMUSG00000037465,ENSMUSG00000061393,ENSMUSG00000042496,ENSMUSG00000062210,ENSMUSG00000014074,ENSMUSG00000002083,ENSMUSG00000031930,ENSMUSG00000072770,ENSMUSG00000056014,ENSMUSG00000034656,ENSMUSG00000027646,ENSMUSG00000004865,ENSMUSG00000047407,ENSMUSG00000024457,ENSMUSG00000031548,ENSMUSG00000046962,ENSMUSG00000028886,ENSMUSG00000031660,ENSMUSG00000027087,…
GO:BP	regulation of primary metabolic process	GO:0080090	0.006687120849464038	2.1747608281712494	5972	265	109	21272	ENSMUSG00000030652,ENSMUSG00000048416,ENSMUSG00000037465,ENSMUSG00000061393,ENSMUSG00000042496,ENSMUSG00000062210,ENSMUSG00000014074,ENSMUSG00000002083,ENSMUSG00000031930,ENSMUSG00000072770,ENSMUSG00000056014,ENSMUSG00000034656,ENSMUSG00000027646,ENSMUSG00000004865,ENSMUSG00000047407,ENSMUSG00000024457,ENSMUSG00000031548,ENSMUSG00000046962,ENSMUSG00000028886,ENSMUSG00000031660,ENSMUSG00000027087,…
GO:BP	organic substance biosynthetic process	GO:1901576	0.006954371118151369	2.1577421370256857	5689	265	105	21272	ENSMUSG00000030652,ENSMUSG00000048416,ENSMUSG00000037465,ENSMUSG00000061393,ENSMUSG00000042496,ENSMUSG00000014074,ENSMUSG00000031930,ENSMUSG00000027952,ENSMUSG00000056014,ENSMUSG00000022686,ENSMUSG00000027646,ENSMUSG00000026887,ENSMUSG00000059669,ENSMUSG00000047407,ENSMUSG00000028085,ENSMUSG00000024457,ENSMUSG00000031548,ENSMUSG00000046962,ENSMUSG00000018861,ENSMUSG00000034265,ENSMUSG00000042462,…
GO:BP	cellular macromolecule biosynthetic process	GO:0034645	0.01172365334048026	1.9309370318015275	4623	265	89	21272	ENSMUSG00000030652,ENSMUSG00000048416,ENSMUSG00000037465,ENSMUSG00000061393,ENSMUSG00000042496,ENSMUSG00000014074,ENSMUSG00000031930,ENSMUSG00000056014,ENSMUSG00000022686,ENSMUSG00000027646,ENSMUSG00000026887,ENSMUSG00000059669,ENSMUSG00000047407,ENSMUSG00000028085,ENSMUSG00000024457,ENSMUSG00000031548,ENSMUSG00000046962,ENSMUSG00000034265,ENSMUSG00000031660,ENSMUSG00000045333,ENSMUSG00000026556,…
GO:BP	regulation of metabolic process	GO:0019222	0.022277027171553134	1.652142765434243	6856	265	119	21272	ENSMUSG00000030652,ENSMUSG00000048416,ENSMUSG00000053333,ENSMUSG00000037465,ENSMUSG00000061393,ENSMUSG00000042496,ENSMUSG00000034201,ENSMUSG00000062210,ENSMUSG00000014074,ENSMUSG00000002083,ENSMUSG00000031930,ENSMUSG00000072770,ENSMUSG00000056014,ENSMUSG00000034656,ENSMUSG00000027646,ENSMUSG00000004865,ENSMUSG00000047407,ENSMUSG00000024457,ENSMUSG00000031548,ENSMUSG00000046962,ENSMUSG00000028886,…
GO:BP	macromolecule biosynthetic process	GO:0009059	0.022598273045921886	1.645924748254526	4766	265	90	21272	ENSMUSG00000030652,ENSMUSG00000048416,ENSMUSG00000037465,ENSMUSG00000061393,ENSMUSG00000042496,ENSMUSG00000014074,ENSMUSG00000031930,ENSMUSG00000056014,ENSMUSG00000022686,ENSMUSG00000027646,ENSMUSG00000026887,ENSMUSG00000059669,ENSMUSG00000047407,ENSMUSG00000028085,ENSMUSG00000024457,ENSMUSG00000031548,ENSMUSG00000046962,ENSMUSG00000034265,ENSMUSG00000031660,ENSMUSG00000027087,ENSMUSG00000045333,…
GO:CC	intracellular	GO:0005622	1.2182012444075898e-14	13.914280961197203	13902	262	231	21187	ENSMUSG00000030652,ENSMUSG00000020792,ENSMUSG00000048416,ENSMUSG00000053333,ENSMUSG00000037465,ENSMUSG00000061393,ENSMUSG00000030098,ENSMUSG00000042496,ENSMUSG00000034201,ENSMUSG00000037416,ENSMUSG00000062210,ENSMUSG00000014074,ENSMUSG00000002083,ENSMUSG00000054889,ENSMUSG00000031930,ENSMUSG00000027952,ENSMUSG00000036782,ENSMUSG00000074212,ENSMUSG00000074405,ENSMUSG00000048911,ENSMUSG00000072770,…
GO:CC	organelle	GO:0043226	1.162094704006272e-9	8.93475847801162	12582	262	208	21187	ENSMUSG00000030652,ENSMUSG00000020792,ENSMUSG00000048416,ENSMUSG00000053333,ENSMUSG00000037465,ENSMUSG00000030098,ENSMUSG00000042496,ENSMUSG00000034201,ENSMUSG00000062210,ENSMUSG00000014074,ENSMUSG00000002083,ENSMUSG00000054889,ENSMUSG00000031930,ENSMUSG00000027952,ENSMUSG00000074212,ENSMUSG00000074405,ENSMUSG00000048911,ENSMUSG00000072770,ENSMUSG00000039754,ENSMUSG00000056014,ENSMUSG00000034656,…
GO:CC	intracellular organelle	GO:0043229	8.57478427631824e-9	8.0667767970908	12220	262	202	21187	ENSMUSG00000030652,ENSMUSG00000020792,ENSMUSG00000048416,ENSMUSG00000053333,ENSMUSG00000037465,ENSMUSG00000042496,ENSMUSG00000034201,ENSMUSG00000062210,ENSMUSG00000014074,ENSMUSG00000002083,ENSMUSG00000054889,ENSMUSG00000031930,ENSMUSG00000027952,ENSMUSG00000074212,ENSMUSG00000074405,ENSMUSG00000048911,ENSMUSG00000072770,ENSMUSG00000039754,ENSMUSG00000056014,ENSMUSG00000034656,ENSMUSG00000022325,…
[truncated: 156 more rows]

## Sheet: 2.4_GO_Term,KEGG;TF_Module55
gProfiler_mmusculus_Module55
source	term_name	term_id	adjusted_p_value	negative_log10_of_adjusted_p_value	term_size	query_size	intersection_size	effective_domain_size	intersections
[truncated: 389 more rows]

## Sheet:  3.1_DEGs_FKO_vs_FWT_FDR
3.1_DEGs FKO vs. FWT
56 DEGs (padj < 0,05)
Gene id	SYMBOL	log2FoldChange	pvalue	padj
[truncated: 56 more rows]

## Sheet: 3.2_DEGs_FWT_vs_MWT_FDR
3.2 DEGs FWT vs. MWT
[truncated: 946 more rows]

[truncated: 3 more sheets: 3.3_DEGs_FKO_vs_FWT_Pvalue, 3.4_DEGs_MKO_vs_MWT_Pvalue, 3.5_DEGs_FWT_vs_MWT_Pvalue]
